# Supplementary material for: The case for extended lifespan in cooperatively breeding mammals: a re-appraisal
Source: PeerJ. 2020 May 19;8:e9214. doi: 10.7717/peerj.9214 (PMC7243813; doi:10.7717/peerj.9214)
Supplement: Supplemental Information 2 [file peerj-08-9214-s002.csv]

PhylogenyName	Class	Order	Family	CommonName	Lifestyle	CooperativeBreeder	Fossoriality	AdultBodyMass	AdultBodyMassKg	MaxLongevityMonths	MaxLongevityYears	LongevitySource	Specimen.origin	Sample.size	Data.quality
Condylura_cristata	Mammalia	Soricomorpha	Talpidae	Star-nosed mole	terrestrial	non-cooperative	subterranean	55.3	0.0553	0.208333333	2.5	AnAge	captivity	small	acceptable
Cryptomys_damarensis	Mammalia	Rodentia	Bathyergidae	Damaraland mole-rat	terrestrial	cooperative	subterranean	180	0.18	1.291666667	15.5	AnAge	captivity	medium	acceptable
Cryptomys_hottentotus	Mammalia	Rodentia	Bathyergidae	African mole rat	terrestrial	cooperative	subterranean	132.5	0.1325	0.916666667	11	AnAge	captivity	small	questionable
Cryptomys_mechowi	Mammalia	Rodentia	Bathyergidae	Giant mole-rat	terrestrial	cooperative	subterranean	250	0.25	1.333333333	16	AnAge	captivity	medium	questionable
Ellobius_talpinus	Mammalia	Rodentia	Cricetidae	Northern mole vole	terrestrial	cooperative	subterranean	40	0.04	0.525	6.3	AnAge	captivity	small	acceptable
Geomys_bursarius	Mammalia	Rodentia	Geomyidae	Plains pocket gopher	terrestrial	non-cooperative	subterranean	176.7	0.1767	1	12	AnAge	captivity	small	acceptable
Georychus_capensis	Mammalia	Rodentia	Bathyergidae	Cape mole-rat	terrestrial	non-cooperative	subterranean	181	0.181	0.933333333	11.2	AnAge	captivity	tiny	questionable
Heliophobius_argenteocinereus	Mammalia	Rodentia	Bathyergidae	Silvery mole-rat	terrestrial	non-cooperative	subterranean	159.46	0.15946	0.625	7.5	AnAge	captivity	small	acceptable
Heterocephalus_glaber	Mammalia	Rodentia	Bathyergidae	Naked mole-rat	terrestrial	cooperative	subterranean	35	0.035	2.583333333	31	AnAge	captivity	large	high
Mogera_wogura	Mammalia	Soricomorpha	Talpidae	Japanese mole	terrestrial	non-cooperative	subterranean	97	0.097	0.266666667	3.2	AnAge	captivity	small	acceptable
Spalacopus_cyanus	Mammalia	Rodentia	Octodontidae	Coruro	terrestrial	non-cooperative	subterranean	98	0.098	0.9	10.8	AnAge	captivity	small	acceptable
Spalax_ehrenbergi	Mammalia	Rodentia	Spalacidae	Palestine mole rat	terrestrial	non-cooperative	subterranean	160	0.16	1.683333333	20.2	AnAge	captivity	small	acceptable
Thomomys_bottae	Mammalia	Rodentia	Geomyidae	Botta's pocket gopher	terrestrial	non-cooperative	subterranean	115.5	0.1155	0.508333333	6.1	AnAge	captivity	small	acceptable
Proechimys_brevicauda	Mammalia	Rodentia	Echimyidae	Andean spiny rat. Short-tailed spiny-rat	terrestrial	non-cooperative	nonfossorial	285	0.285	0.566666667	6.8	AnAge	captivity	small	acceptable
Abrocoma_bennettii	Mammalia	Rodentia	Abrocomidae	Bennett's chinchilla rat	terrestrial	non-cooperative	nonfossorial	265.5	0.2655	0.191666667	2.3	AnAge	captivity	small	acceptable
Acinonyx_jubatus	Mammalia	Carnivora	Felidae	Cheetah	terrestrial	non-cooperative	nonfossorial	53500	53.5	1.708333333	20.5	AnAge	captivity	large	high
Acomys_cahirinus	Mammalia	Rodentia	Muridae	Spiny mouse	terrestrial	non-cooperative	nonfossorial	45.2	0.0452	0.491666667	5.9	AnAge	captivity	large	high
Acomys_wilsoni	Mammalia	Rodentia	Muridae	Wilson's spiny mouse	terrestrial	non-cooperative	nonfossorial	20	0.02	0.466666667	5.6	AnAge	captivity	small	acceptable
Acrobates_pygmaeus	Mammalia	Diprotodontia	Acrobatidae	Pygmy gliding possum	arboreal	non-cooperative	nonfossorial	13	0.013	0.733333333	8.8	AnAge	captivity	large	high
Addax_nasomaculatus	Mammalia	Artiodactyla	Bovidae	Addax	terrestrial	non-cooperative	nonfossorial	92500	92.5	2.333333333	28	AnAge	captivity	large	high
Aepyceros_melampus	Mammalia	Artiodactyla	Bovidae	Impala	terrestrial	non-cooperative	nonfossorial	52500	52.5	2.133333333	25.6	AnAge	captivity	large	high
Ailuropoda_melanoleuca	Mammalia	Carnivora	Ursidae	Giant panda	terrestrial	non-cooperative	nonfossorial	117500	117.5	3.066666667	36.8	AnAge	captivity	small	acceptable
Ailurus_fulgens	Mammalia	Carnivora	Ailuridae	Red panda	arboreal	non-cooperative	nonfossorial	4325	4.325	1.583333333	19	AnAge	captivity	large	high
Alcelaphus_buselaphus	Mammalia	Artiodactyla	Bovidae	Hartebeest	terrestrial	non-cooperative	nonfossorial	159000	159	1.875	22.5	AnAge	captivity	medium	acceptable
Allactaga_elater	Mammalia	Rodentia	Dipodidae	Small five-toed jerboa	terrestrial	non-cooperative	nonfossorial	58.7	0.0587	0.433333333	5.2	AnAge	captivity	small	acceptable
Allactaga_euphratica	Mammalia	Rodentia	Dipodidae	Euphrates jerboa	terrestrial	non-cooperative	nonfossorial	232	0.232	0.35	4.2	AnAge	captivity	small	acceptable
Allactaga_major	Mammalia	Rodentia	Dipodidae	Great jerboa	terrestrial	non-cooperative	nonfossorial	350	0.35	0.583333333	7	AnAge	captivity	tiny	acceptable
Allactaga_sibirica	Mammalia	Rodentia	Dipodidae	Mongolian five-toed jerboa	terrestrial	non-cooperative	nonfossorial	117.5	0.1175	0.375	4.5	AnAge	captivity	small	acceptable
Allenopithecus_nigroviridis	Mammalia	Primates	Cercopithecidae	Allen's swamp monkey	arboreal	non-cooperative	nonfossorial	4702.5	4.7025	2.25	27	AnAge	captivity	medium	acceptable
Alouatta_caraya	Mammalia	Primates	Atelidae	Black howler monkey	arboreal	non-cooperative	nonfossorial	5462.5	5.4625	2.7	32.4	AnAge	captivity	medium	acceptable
Alouatta_palliata	Mammalia	Primates	Atelidae	Mantled howler monkey	arboreal	non-cooperative	nonfossorial	7000	7	2	24	AnAge	captivity	small	acceptable
Alouatta_seniculus	Mammalia	Primates	Atelidae	Red howler monkey	arboreal	non-cooperative	nonfossorial	6543.2	6.5432	2.083333333	25	AnAge	captivity	small	acceptable
Ammospermophilus_harrisii	Mammalia	Rodentia	Sciuridae	Harris's antelope squirrel	terrestrial	non-cooperative	nonfossorial	126	0.126	0.883333333	10.6	AnAge	captivity	medium	acceptable
Ammospermophilus_leucurus	Mammalia	Rodentia	Sciuridae	White-tailed antelope squirrel	terrestrial	non-cooperative	nonfossorial	105	0.105	0.933333333	11.2	AnAge	captivity	small	acceptable
Ammotragus_lervia	Mammalia	Artiodactyla	Bovidae	Aoudad	terrestrial	non-cooperative	nonfossorial	92500	92.5	1.808333333	21.7	AnAge	captivity	large	acceptable
Antechinomys_laniger	Mammalia	Dasyuromorphia	Dasyuridae	Kultarr	terrestrial	non-cooperative	nonfossorial	24	0.024	0.291666667	3.5	AnAge	captivity	small	acceptable
Antechinus_bellus	Mammalia	Dasyuromorphia	Dasyuridae	Fawn antechinus	semiarboreal	non-cooperative	nonfossorial	34	0.034	0.283333333	3.4	AnAge	captivity	small	acceptable
Antechinus_swainsonii	Mammalia	Dasyuromorphia	Dasyuridae	Dusky antechinus	terrestrial	non-cooperative	nonfossorial	41	0.041	0.275	3.3	AnAge	captivity	small	acceptable
Antidorcas_marsupialis	Mammalia	Artiodactyla	Bovidae	Springbok	terrestrial	non-cooperative	nonfossorial	39000	39	1.65	19.8	AnAge	captivity	large	high
Antilocapra_americana	Mammalia	Artiodactyla	Antilocapridae	Pronghorn	terrestrial	non-cooperative	nonfossorial	46100	46.1	1.291666667	15.5	AnAge	captivity	medium	acceptable
Antilope_cervicapra	Mammalia	Artiodactyla	Bovidae	Blackbuck	terrestrial	non-cooperative	nonfossorial	37500	37.5	1.991666667	23.9	AnAge	captivity	large	high
Aotus_azarae	Mammalia	Primates	Aotidae	Azara's night monkey	arboreal	non-cooperative	nonfossorial	1230	1.23	2.5	30	AnAge	captivity	small	acceptable
Aotus_lemurinus	Mammalia	Primates	Aotidae	Lemurine night monkey	arboreal	non-cooperative	nonfossorial	874	0.874	2.816666667	33.8	AnAge	captivity	medium	acceptable
Aotus_trivirgatus	Mammalia	Primates	Aotidae	Northern night monkey	arboreal	non-cooperative	nonfossorial	800	0.8	2.508333333	30.1	AnAge	captivity	medium	acceptable
Aotus_vociferans	Mammalia	Primates	Aotidae	Noisy night monkey	arboreal	non-cooperative	nonfossorial	873	0.873	1.841666667	22.1	AnAge	captivity	small	acceptable
Apodemus_flavicollis	Mammalia	Rodentia	Muridae	Yellow-necked mouse	terrestrial	non-cooperative	nonfossorial	29.4	0.0294	0.375	4.5	AnAge	captivity	small	acceptable
Apodemus_peninsulae	Mammalia	Rodentia	Muridae	Korean field mouse	terrestrial	non-cooperative	nonfossorial	32.9	0.0329	0.366666667	4.4	AnAge	captivity	tiny	acceptable
Apodemus_speciosus	Mammalia	Rodentia	Muridae	Large Japanese field mouse	terrestrial	non-cooperative	nonfossorial	44	0.044	0.441666667	5.3	AnAge	captivity	small	acceptable
Apodemus_sylvaticus	Mammalia	Rodentia	Muridae	Long-tailed field mouse	terrestrial	non-cooperative	nonfossorial	23.4	0.0234	0.525	6.3	AnAge	captivity	medium	acceptable
Arctictis_binturong	Mammalia	Carnivora	Viverridae	Binturong	arboreal	non-cooperative	nonfossorial	12250	12.25	2.25	27	AnAge	captivity	medium	acceptable
Arctocebus_calabarensis	Mammalia	Primates	Lorisidae	Calabar angwantibo	arboreal	non-cooperative	nonfossorial	257.5	0.2575	1.083333333	13	AnAge	captivity	small	acceptable
Arctogalidia_trivirgata	Mammalia	Carnivora	Viverridae	Small-toothed palm civet	semiarboreal	non-cooperative	nonfossorial	2250	2.25	1.341666667	16.1	AnAge	captivity	small	acceptable
Arctonyx_collaris	Mammalia	Carnivora	Mustelidae	Hog badger	terrestrial	non-cooperative	nonfossorial	10500	10.5	1.316666667	15.8	AnAge	captivity	small	acceptable
Arvicanthis_niloticus	Mammalia	Rodentia	Muridae	Nile kusu	terrestrial	non-cooperative	nonfossorial	110	0.11	0.558333333	6.7	AnAge	captivity	medium	acceptable
Arvicola_amphibius	Mammalia	Rodentia	Cricetidae	European water vole	terrestrial	non-cooperative	nonfossorial	120	0.12	0.208333333	2.5	AnAge	captivity	tiny	acceptable
Atelerix_albiventris	Mammalia	Erinaceomorpha	Erinaceidae	Four-toed hedgehog	terrestrial	non-cooperative	nonfossorial	500	0.5	0.95	11.4	AnAge	captivity	large	high
Ateles_belzebuth	Mammalia	Primates	Atelidae	White-bellied spider monkey	arboreal	non-cooperative	nonfossorial	7535	7.535	3.083333333	37	AnAge	captivity	small	acceptable
Ateles_chamek	Mammalia	Primates	Atelidae	Chamek spider monkey	arboreal	non-cooperative	nonfossorial	6000	6	3.566666667	42.8	AnAge	captivity	medium	acceptable
Ateles_fusciceps	Mammalia	Primates	Atelidae	Brown-headed spider monkey	arboreal	non-cooperative	nonfossorial	7000	7	3.833333333	46	AnAge	captivity	large	acceptable
Ateles_geoffroyi	Mammalia	Primates	Atelidae	Central American spider monkey	arboreal	non-cooperative	nonfossorial	7267.5	7.2675	3.925	47.1	AnAge	captivity	large	acceptable
Ateles_marginatus	Mammalia	Primates	Atelidae	White-whiskered spider monkey	arboreal	non-cooperative	nonfossorial	6000	6	3.666666667	44	AnAge	captivity	tiny	acceptable
Ateles_paniscus	Mammalia	Primates	Atelidae	Black spider monkey	arboreal	non-cooperative	nonfossorial	7887.5	7.8875	3.833333333	46	AnAge	captivity	medium	acceptable
Atelocynus_microtis	Mammalia	Carnivora	Canidae	Short-eared dog	terrestrial	non-cooperative	nonfossorial	9500	9.5	0.991666667	11.9	AnAge	captivity	small	acceptable
Atherurus_africanus	Mammalia	Rodentia	Hystricidae	African brush-tailed porcupine	terrestrial	non-cooperative	nonfossorial	2750	2.75	1.908333333	22.9	AnAge	captivity	small	acceptable
Atilax_paludinosus	Mammalia	Carnivora	Herpestidae	Marsh mongoose	terrestrial	non-cooperative	nonfossorial	3300	3.3	1.733333333	20.8	AnAge	captivity	small	acceptable
Axis_axis	Mammalia	Artiodactyla	Cervidae	Chital	terrestrial	non-cooperative	nonfossorial	36000	36	1.733333333	20.8	AnAge	captivity	large	high
Axis_calamianensis	Mammalia	Artiodactyla	Cervidae	Calamian deer	terrestrial	non-cooperative	nonfossorial	40500	40.5	1.433333333	17.2	AnAge	captivity	medium	acceptable
Axis_kuhlii	Mammalia	Artiodactyla	Cervidae	Bawean deer	terrestrial	non-cooperative	nonfossorial	55000	55	1.483333333	17.8	AnAge	captivity	small	acceptable
Axis_porcinus	Mammalia	Artiodactyla	Cervidae	Hog deer	terrestrial	non-cooperative	nonfossorial	43000	43	1.908333333	22.9	AnAge	captivity	medium	acceptable
Babyrousa_babyrussa	Mammalia	Artiodactyla	Suidae	Babirusa	terrestrial	non-cooperative	nonfossorial	71500	71.5	1.908333333	22.9	AnAge	captivity	medium	acceptable
Bassaricyon_alleni	Mammalia	Carnivora	Procyonidae	Allen's olingo	arboreal	non-cooperative	nonfossorial	1235	1.235	2.1	25.2	AnAge	captivity	small	acceptable
Bassaricyon_gabbii	Mammalia	Carnivora	Procyonidae	Olingo	arboreal	non-cooperative	nonfossorial	1235	1.235	1.816666667	21.8	AnAge	captivity	tiny	acceptable
Bassariscus_astutus	Mammalia	Carnivora	Procyonidae	Ringtail	arboreal	non-cooperative	nonfossorial	1015	1.015	1.583333333	19	AnAge	captivity	medium	acceptable
Bassariscus_sumichrasti	Mammalia	Carnivora	Procyonidae	Cacomistle	semiarboreal	non-cooperative	nonfossorial	900	0.9	2	24	AnAge	captivity	small	acceptable
Bdeogale_nigripes	Mammalia	Carnivora	Herpestidae	Black-footed mongoose	terrestrial	non-cooperative	nonfossorial	2000	2	1.316666667	15.8	AnAge	captivity	small	acceptable
Bettongia_penicillata	Mammalia	Diprotodontia	Potoroidae	Woylie	terrestrial	non-cooperative	nonfossorial	1500	1.5	1.566666667	18.8	AnAge	captivity	medium	acceptable
Bison_bison	Mammalia	Artiodactyla	Bovidae	American bison	terrestrial	non-cooperative	nonfossorial	630000	630	2.791666667	33.5	AnAge	captivity	large	high
Bison_bonasus	Mammalia	Artiodactyla	Bovidae	European bison	terrestrial	non-cooperative	nonfossorial	610000	610	2.2	26.4	AnAge	captivity	medium	acceptable
Blarina_brevicauda	Mammalia	Soricomorpha	Soricidae	Northern short-tailed shrew	terrestrial	non-cooperative	nonfossorial	21.6	0.0216	0.183333333	2.2	AnAge	captivity	small	acceptable
Blarina_hylophaga	Mammalia	Soricomorpha	Soricidae	Elliot's short-tailed shrew	terrestrial	non-cooperative	nonfossorial	14.5	0.0145	0.233333333	2.8	AnAge	captivity	small	acceptable
Bos_frontalis	Mammalia	Artiodactyla	Bovidae	Gaur	terrestrial	non-cooperative	nonfossorial	825000	825	2.183333333	26.2	AnAge	captivity	medium	acceptable
Bos_grunniens	Mammalia	Artiodactyla	Bovidae	Yak	terrestrial	non-cooperative	nonfossorial	667000	667	2.191666667	26.3	AnAge	captivity	large	high
Bos_javanicus	Mammalia	Artiodactyla	Bovidae	Banteng	terrestrial	non-cooperative	nonfossorial	7.00E+05	700	2.258333333	27.1	AnAge	captivity	medium	acceptable
Bos_taurus	Mammalia	Artiodactyla	Bovidae	Domestic cattle	terrestrial	non-cooperative	nonfossorial	750000	750	1.666666667	20	AnAge	captivity	large	questionable
Boselaphus_tragocamelus	Mammalia	Artiodactyla	Bovidae	Nilgai	terrestrial	non-cooperative	nonfossorial	180000	180	1.808333333	21.7	AnAge	captivity	large	high
Brachyteles_arachnoides	Mammalia	Primates	Atelidae	Woolly spider monkey or muriqui	arboreal	non-cooperative	nonfossorial	11170	11.17	3.333333333	40	AnAge	wild	medium	acceptable
Bubalus_bubalis	Mammalia	Artiodactyla	Bovidae	Water buffalo	terrestrial	non-cooperative	nonfossorial	725000	725	2.908333333	34.9	AnAge	captivity	medium	acceptable
Bubalus_depressicornis	Mammalia	Artiodactyla	Bovidae	Anoa	terrestrial	non-cooperative	nonfossorial	155000	155	3.008333333	36.1	AnAge	captivity	medium	acceptable
Bubalus_quarlesi	Mammalia	Artiodactyla	Bovidae	Mountain anoa	terrestrial	non-cooperative	nonfossorial	150000	150	2.433333333	29.2	AnAge	captivity	tiny	acceptable
Budorcas_taxicolor	Mammalia	Artiodactyla	Bovidae	Takin	terrestrial	non-cooperative	nonfossorial	180000	180	1.825	21.9	AnAge	captivity	medium	acceptable
Burramys_parvus	Mammalia	Diprotodontia	Burramyidae	Mountain pygmy possum	semiarboreal	non-cooperative	nonfossorial	45	0.045	1	12	AnAge	unknown	medium	acceptable
Cacajao_calvus	Mammalia	Primates	Pitheciidae	Red uakari	arboreal	non-cooperative	nonfossorial	3165	3.165	2.983333333	35.8	AnAge	captivity	small	acceptable
Callicebus_cupreus	Mammalia	Primates	Pitheciidae	Coppery titi	arboreal	non-cooperative	nonfossorial	1120	1.12	2.2	26.4	AnAge	captivity	medium	acceptable
Callicebus_donacophilus	Mammalia	Primates	Pitheciidae	Bolivian titi	arboreal	non-cooperative	nonfossorial	795	0.795	2.083333333	25	AnAge	captivity	medium	acceptable
Callicebus_moloch	Mammalia	Primates	Pitheciidae	Dusky titi	arboreal	non-cooperative	nonfossorial	804	0.804	2.183333333	26.2	AnAge	captivity	tiny	acceptable
Callimico_goeldii	Mammalia	Primates	Callitrichidae	Goeldi's monkey	arboreal	non-cooperative	nonfossorial	555	0.555	1.85	22.2	AnAge	captivity	large	high
Callithrix_argentata	Mammalia	Primates	Callitrichidae	Silvery marmoset	arboreal	non-cooperative	nonfossorial	343.2	0.3432	1.375	16.5	AnAge	captivity	medium	acceptable
Callithrix_geoffroyi	Mammalia	Primates	Callitrichidae	Geoffroy's marmoset	arboreal	non-cooperative	nonfossorial	342	0.342	1.466666667	17.6	AnAge	captivity	large	acceptable
Callithrix_humeralifera	Mammalia	Primates	Callitrichidae	Tassel-eared marmoset	arboreal	non-cooperative	nonfossorial	355.8	0.3558	1.25	15	AnAge	captivity	small	acceptable
Callithrix_jacchus	Mammalia	Primates	Callitrichidae	White-tufted-ear marmoset	arboreal	cooperative	nonfossorial	255.2	0.2552	1.9	22.8	AnAge	captivity	large	high
Callithrix_kuhlii	Mammalia	Primates	Callitrichidae	Weid's black-tufted-ear marmoset	arboreal	non-cooperative	nonfossorial	342	0.342	1.666666667	20	AnAge	captivity	medium	acceptable
Callithrix_penicillata	Mammalia	Primates	Callitrichidae	Black-pencilled marmoset	arboreal	cooperative	nonfossorial	307	0.307	1.283333333	15.4	AnAge	captivity	medium	acceptable
Callithrix_pygmaea	Mammalia	Primates	Callitrichidae	Pygmy marmoset	arboreal	non-cooperative	nonfossorial	124	0.124	1.55	18.6	AnAge	captivity	large	high
Callosciurus_caniceps	Mammalia	Rodentia	Sciuridae	Gray-bellied squirrel	arboreal	non-cooperative	nonfossorial	257	0.257	1.141666667	13.7	AnAge	captivity	small	acceptable
Callosciurus_notatus	Mammalia	Rodentia	Sciuridae	Plantain squirrel	arboreal	non-cooperative	nonfossorial	190	0.19	1.233333333	14.8	AnAge	captivity	tiny	acceptable
Callosciurus_prevostii	Mammalia	Rodentia	Sciuridae	Prevost's squirrel	arboreal	non-cooperative	nonfossorial	400	0.4	1.758333333	21.1	AnAge	captivity	medium	acceptable
Calomyscus_bailwardi	Mammalia	Rodentia	Calomyscidae	Mouse-like hamster	terrestrial	non-cooperative	nonfossorial	20.4	0.0204	0.783333333	9.4	AnAge	captivity	small	acceptable
Caluromys_derbianus	Mammalia	Didelphimorphia	Didelphidae	Central American woolly opossum	semiarboreal	non-cooperative	nonfossorial	330	0.33	0.725	8.7	AnAge	captivity	small	acceptable
Caluromys_philander	Mammalia	Didelphimorphia	Didelphidae	Bare-tailed woolly opossum	semiarboreal	non-cooperative	nonfossorial	350	0.35	0.741666667	8.9	AnAge	captivity	tiny	acceptable
Camelus_bactrianus	Mammalia	Artiodactyla	Camelidae	Bactrian camel	terrestrial	non-cooperative	nonfossorial	475000	475	2.95	35.4	AnAge	captivity	large	high
Camelus_dromedarius	Mammalia	Artiodactyla	Camelidae	Dromedary	terrestrial	non-cooperative	nonfossorial	434000	434	2.366666667	28.4	AnAge	captivity	medium	acceptable
Canis_adustus	Mammalia	Carnivora	Canidae	Side-striped jackal	terrestrial	non-cooperative	nonfossorial	10250	10.25	1.141666667	13.7	AnAge	captivity	small	acceptable
Canis_aureus	Mammalia	Carnivora	Canidae	Golden jackal	terrestrial	cooperative	nonfossorial	11000	11	1.566666667	18.8	AnAge	captivity	medium	acceptable
Canis_latrans	Mammalia	Carnivora	Canidae	Coyote	terrestrial	cooperative	nonfossorial	13250	13.25	1.816666667	21.8	AnAge	captivity	medium	acceptable
Canis_lupus	Mammalia	Carnivora	Canidae	Gray wolf	terrestrial	cooperative	nonfossorial	26625	26.625	1.716666667	20.6	AnAge	captivity	large	high
Canis_mesomelas	Mammalia	Carnivora	Canidae	Black-backed jackal	terrestrial	cooperative	nonfossorial	10250	10.25	1.391666667	16.7	AnAge	captivity	medium	acceptable
Cannomys_badius	Mammalia	Rodentia	Spalacidae	Lesser bamboo rat	terrestrial	non-cooperative	nonfossorial	650	0.65	0.4	4.8	AnAge	captivity	small	acceptable
Capra_caucasica	Mammalia	Artiodactyla	Bovidae	West Caucasian tur	terrestrial	non-cooperative	nonfossorial	70000	70	1.608333333	19.3	AnAge	captivity	medium	acceptable
Capra_falconeri	Mammalia	Artiodactyla	Bovidae	Markhor	terrestrial	non-cooperative	nonfossorial	41000	41	1.591666667	19.1	AnAge	captivity	large	high
Capra_ibex	Mammalia	Artiodactyla	Bovidae	Ibex	terrestrial	non-cooperative	nonfossorial	82500	82.5	1.741666667	20.9	AnAge	captivity	large	high
Capra_nubiana	Mammalia	Artiodactyla	Bovidae	Nubian ibex	terrestrial	non-cooperative	nonfossorial	46250	46.25	1.866666667	22.4	AnAge	captivity	large	acceptable
Capra_sibirica	Mammalia	Artiodactyla	Bovidae	Siberian ibex	terrestrial	non-cooperative	nonfossorial	130000	130	1.858333333	22.3	AnAge	captivity	medium	acceptable
Capreolus_capreolus	Mammalia	Artiodactyla	Cervidae	Western roe deer	terrestrial	non-cooperative	nonfossorial	21666.7	21.6667	1.458333333	17.5	AnAge	captivity	medium	acceptable
Capricornis_crispus	Mammalia	Artiodactyla	Bovidae	Japanese serow	terrestrial	non-cooperative	nonfossorial	80000	80	2	24	AnAge	captivity	small	acceptable
Capricornis_sumatraensis	Mammalia	Artiodactyla	Bovidae	Serow	terrestrial	non-cooperative	nonfossorial	95000	95	1.541666667	18.5	AnAge	captivity	small	acceptable
Capromys_pilorides	Mammalia	Rodentia	Capromyidae	Desmarest's hutia	arboreal	non-cooperative	nonfossorial	4683.3	4.6833	1.15	13.8	AnAge	captivity	small	acceptable
Caracal_caracal	Mammalia	Carnivora	Felidae	Caracal	terrestrial	non-cooperative	nonfossorial	16000	16	1.691666667	20.3	AnAge	captivity	medium	acceptable
Catopuma_temminckii	Mammalia	Carnivora	Felidae	Asiatic golden cat	terrestrial	non-cooperative	nonfossorial	13500	13.5	1.916666667	23	AnAge	captivity	medium	acceptable
Cavia_aperea	Mammalia	Rodentia	Caviidae	Brazilian guinea pig	terrestrial	non-cooperative	nonfossorial	341	0.341	0.5	6	AnAge	captivity	large	high
Cavia_tschudii	Mammalia	Rodentia	Caviidae	Montane guinea pig	terrestrial	non-cooperative	nonfossorial	637.5	0.6375	0.525	6.3	AnAge	captivity	small	acceptable
Cebus_albifrons	Mammalia	Primates	Cebidae	White-fronted capuchin	arboreal	non-cooperative	nonfossorial	2467.5	2.4675	3.366666667	40.4	AnAge	captivity	medium	acceptable
Cebus_apella	Mammalia	Primates	Cebidae	Brown capuchin	arboreal	non-cooperative	nonfossorial	2642.5	2.6425	3.833333333	46	AnAge	captivity	large	high
Cebus_capucinus	Mammalia	Primates	Cebidae	White-faced capuchin	arboreal	non-cooperative	nonfossorial	2655	2.655	4.5	54	AnAge	captivity	medium	acceptable
Cebus_olivaceus	Mammalia	Primates	Cebidae	Weeping capuchin	arboreal	non-cooperative	nonfossorial	2552.5	2.5525	3.916666667	47	AnAge	captivity	medium	acceptable
Cephalophus_dorsalis	Mammalia	Artiodactyla	Bovidae	Bay duiker	terrestrial	non-cooperative	nonfossorial	11600	11.6	1.458333333	17.5	AnAge	captivity	small	acceptable
Cephalophus_jentinki	Mammalia	Artiodactyla	Bovidae	Jentink's duiker	terrestrial	non-cooperative	nonfossorial	70000.3	70.0003	1.75	21	AnAge	captivity	tiny	acceptable
Cephalophus_natalensis	Mammalia	Artiodactyla	Bovidae	Natal duiker	terrestrial	non-cooperative	nonfossorial	10000	10	1.266666667	15.2	AnAge	captivity	medium	acceptable
Cephalophus_niger	Mammalia	Artiodactyla	Bovidae	Black duiker	terrestrial	non-cooperative	nonfossorial	18100	18.1	1.233333333	14.8	AnAge	captivity	small	acceptable
Cephalophus_nigrifrons	Mammalia	Artiodactyla	Bovidae	Black-fronted duiker	terrestrial	non-cooperative	nonfossorial	13900	13.9	1.491666667	17.9	AnAge	captivity	small	acceptable
Cephalophus_rufilatus	Mammalia	Artiodactyla	Bovidae	Red-flanked duiker	terrestrial	non-cooperative	nonfossorial	13000	13	1.266666667	15.2	AnAge	captivity	medium	acceptable
Cephalophus_silvicultor	Mammalia	Artiodactyla	Bovidae	Yellow-backed duiker	terrestrial	non-cooperative	nonfossorial	62000	62	1.875	22.5	AnAge	captivity	medium	acceptable
Ceratotherium_simum	Mammalia	Perissodactyla	Rhinocerotidae	White rhinoceros	terrestrial	non-cooperative	nonfossorial	2175000	2175	3.75	45	AnAge	captivity	large	high
Cercocebus_agilis	Mammalia	Primates	Cercopithecidae	Agile mangabey	arboreal	non-cooperative	nonfossorial	8000	8	2.583333333	31	AnAge	captivity	tiny	acceptable
Cercocebus_torquatus	Mammalia	Primates	Cercopithecidae	Red-capped mangabey	arboreal	non-cooperative	nonfossorial	9492.5	9.4925	3.833333333	46	AnAge	captivity	medium	acceptable
Cercopithecus_ascanius	Mammalia	Primates	Cercopithecidae	Black-cheeked white-nosed monkey	arboreal	non-cooperative	nonfossorial	3705	3.705	2.6	31.2	AnAge	captivity	medium	acceptable
Cercopithecus_campbelli	Mammalia	Primates	Cercopithecidae	Campbell's monkey	arboreal	non-cooperative	nonfossorial	3600	3.6	2.5	30	AnAge	captivity	small	acceptable
Cercopithecus_cephus	Mammalia	Primates	Cercopithecidae	Moustached monkey	arboreal	non-cooperative	nonfossorial	3585	3.585	3	36	AnAge	captivity	small	acceptable
Cercopithecus_diana	Mammalia	Primates	Cercopithecidae	Diana monkey	arboreal	non-cooperative	nonfossorial	4550	4.55	2.925	35.1	AnAge	captivity	medium	acceptable
Cercopithecus_erythrogaster	Mammalia	Primates	Cercopithecidae	Red-bellied monkey	arboreal	non-cooperative	nonfossorial	3250	3.25	2	24	AnAge	captivity	tiny	acceptable
Cercopithecus_hamlyni	Mammalia	Primates	Cercopithecidae	Owl-faced monkey	arboreal	non-cooperative	nonfossorial	4425	4.425	2.383333333	28.6	AnAge	captivity	small	acceptable
Cercopithecus_lhoesti	Mammalia	Primates	Cercopithecidae	L'hoest's monkey	arboreal	non-cooperative	nonfossorial	4700	4.7	2.008333333	24.1	AnAge	captivity	medium	acceptable
Cercopithecus_mitis	Mammalia	Primates	Cercopithecidae	Blue monkey	arboreal	non-cooperative	nonfossorial	9000	9	3.15	37.8	AnAge	captivity	medium	acceptable
Cercopithecus_mona	Mammalia	Primates	Cercopithecidae	Mona monkey	arboreal	non-cooperative	nonfossorial	4500	4.5	2.5	30	AnAge	captivity	medium	acceptable
Cercopithecus_neglectus	Mammalia	Primates	Cercopithecidae	De Brazza's monkey	arboreal	non-cooperative	nonfossorial	5945	5.945	2.566666667	30.8	AnAge	captivity	medium	acceptable
Cercopithecus_nictitans	Mammalia	Primates	Cercopithecidae	White-nosed guenon	arboreal	non-cooperative	nonfossorial	5465	5.465	2.583333333	31	AnAge	captivity	small	acceptable
Cercopithecus_petaurista	Mammalia	Primates	Cercopithecidae	Lesser white-nosed monkey	arboreal	non-cooperative	nonfossorial	3650	3.65	2.416666667	29	AnAge	captivity	medium	acceptable
Cercopithecus_pogonias	Mammalia	Primates	Cercopithecidae	Crowned guenon	arboreal	non-cooperative	nonfossorial	3580	3.58	2.25	27	AnAge	captivity	small	acceptable
Cercopithecus_preussi	Mammalia	Primates	Cercopithecidae	Preuss's monkey	arboreal	non-cooperative	nonfossorial	5250	5.25	2.166666667	26	AnAge	captivity	small	acceptable
Cercopithecus_wolfi	Mammalia	Primates	Cercopithecidae	Wolf's monkey	arboreal	non-cooperative	nonfossorial	3390	3.39	2	24	AnAge	captivity	small	acceptable
Cerdocyon_thous	Mammalia	Carnivora	Canidae	Crab-eating fox	terrestrial	non-cooperative	nonfossorial	6500	6.5	1.058333333	12.7	AnAge	captivity	small	acceptable
Cervus_elaphus	Mammalia	Artiodactyla	Cervidae	Red deer	terrestrial	non-cooperative	nonfossorial	2.00E+05	200	2.625	31.5	AnAge	captivity	large	high
Cervus_nippon	Mammalia	Artiodactyla	Cervidae	Sika deer	terrestrial	non-cooperative	nonfossorial	42000	42	2.191666667	26.3	AnAge	captivity	large	high
Chaetodipus_fallax	Mammalia	Rodentia	Heteromyidae	San Diego pocket mouse	terrestrial	non-cooperative	nonfossorial	18.7	0.0187	0.691666667	8.3	AnAge	captivity	small	acceptable
Chaetodipus_formosus	Mammalia	Rodentia	Heteromyidae	Long-tailed pocket mouse	terrestrial	non-cooperative	nonfossorial	19	0.019	0.591666667	7.1	AnAge	captivity	small	acceptable
Chaetophractus_vellerosus	Mammalia	Cingulata	Dasypodidae	Screaming hairy armadillo	terrestrial	non-cooperative	nonfossorial	840	0.84	1.35	16.2	AnAge	captivity	small	acceptable
Chaetophractus_villosus	Mammalia	Cingulata	Dasypodidae	Large hairy armadillo	terrestrial	non-cooperative	nonfossorial	3000	3	2.1	25.2	AnAge	captivity	medium	acceptable
Cheirogaleus_major	Mammalia	Primates	Cheirogaleidae	Greater dwarf lemur	arboreal	non-cooperative	nonfossorial	395	0.395	1.116666667	13.4	AnAge	captivity	small	questionable
Cheirogaleus_medius	Mammalia	Primates	Cheirogaleidae	Fat-tailed dwarf lemur	arboreal	non-cooperative	nonfossorial	380	0.38	2.416666667	29	AnAge	captivity	medium	acceptable
Chinchilla_lanigera	Mammalia	Rodentia	Chinchillidae	Long-tailed chinchilla	terrestrial	non-cooperative	nonfossorial	642.5	0.6425	1.433333333	17.2	AnAge	captivity	large	acceptable
Chiropodomys_gliroides	Mammalia	Rodentia	Muridae	Pencil-tailed tree mouse	arboreal	non-cooperative	nonfossorial	29	0.029	0.3	3.6	AnAge	captivity	small	acceptable
Chiropotes_albinasus	Mammalia	Primates	Pitheciidae	White-nosed bearded saki	arboreal	non-cooperative	nonfossorial	2910	2.91	1.666666667	20	AnAge	captivity	small	acceptable
Chiropotes_satanas	Mammalia	Primates	Pitheciidae	Brown-bearded saki	arboreal	non-cooperative	nonfossorial	2942.5	2.9425	1.633333333	19.6	AnAge	captivity	tiny	acceptable
Chlorocebus_aethiops	Mammalia	Primates	Cercopithecidae	Vervet	arboreal	non-cooperative	nonfossorial	5620	5.62	2.566666667	30.8	AnAge	captivity	medium	acceptable
Choloepus_didactylus	Mammalia	Pilosa	Megalonychidae	Southern two-toed sloth	arboreal	non-cooperative	nonfossorial	6250	6.25	3.066666667	36.8	AnAge	captivity	medium	acceptable
Choloepus_hoffmanni	Mammalia	Pilosa	Megalonychidae	Hoffmann's two-toed sloth	arboreal	non-cooperative	nonfossorial	6250	6.25	3.416666667	41	AnAge	captivity	medium	acceptable
Chrysocyon_brachyurus	Mammalia	Carnivora	Canidae	Maned wolf	terrestrial	non-cooperative	nonfossorial	21500	21.5	1.4	16.8	AnAge	captivity	medium	acceptable
Civettictis_civetta	Mammalia	Carnivora	Viverridae	African civet	terrestrial	non-cooperative	nonfossorial	13666.7	13.6667	2.333333333	28	AnAge	captivity	small	acceptable
Coendou_prehensilis	Mammalia	Rodentia	Erethizontidae	Prehensile-tailed porcupine	arboreal	non-cooperative	nonfossorial	3900	3.9	2.216666667	26.6	AnAge	captivity	medium	acceptable
Colobus_angolensis	Mammalia	Primates	Cercopithecidae	Angolan colobus	arboreal	non-cooperative	nonfossorial	8625	8.625	2.941666667	35.3	AnAge	captivity	medium	acceptable
Colobus_guereza	Mammalia	Primates	Cercopithecidae	Guereza	arboreal	non-cooperative	nonfossorial	9950	9.95	2.916666667	35	AnAge	captivity	large	high
Colobus_polykomos	Mammalia	Primates	Cercopithecidae	King colobus	arboreal	non-cooperative	nonfossorial	9525	9.525	2.825	33.9	AnAge	captivity	small	acceptable
Conepatus_chinga	Mammalia	Carnivora	Mephitidae	Molina's hog-nosed skunk	terrestrial	non-cooperative	nonfossorial	3400	3.4	0.833333333	10	AnAge	captivity	small	acceptable
Conepatus_leuconotus	Mammalia	Carnivora	Mephitidae	Hog-nosed skunk	terrestrial	non-cooperative	nonfossorial	1900	1.9	0.85	10.2	AnAge	captivity	tiny	acceptable
Connochaetes_gnou	Mammalia	Artiodactyla	Bovidae	Black wildebeest	terrestrial	non-cooperative	nonfossorial	132250	132.25	1.816666667	21.8	AnAge	captivity	medium	acceptable
Connochaetes_taurinus	Mammalia	Artiodactyla	Bovidae	Blue wildebeest	terrestrial	non-cooperative	nonfossorial	164500	164.5	2.025	24.3	AnAge	captivity	large	high
Cricetomys_emini	Mammalia	Rodentia	Nesomyidae	Giant rat	semiarboreal	non-cooperative	nonfossorial	1300	1.3	0.616666667	7.4	AnAge	captivity	tiny	acceptable
Cricetomys_gambianus	Mammalia	Rodentia	Nesomyidae	Gambian rat	semiarboreal	non-cooperative	nonfossorial	1500	1.5	0.7	8.4	AnAge	captivity	small	acceptable
Cricetus_cricetus	Mammalia	Rodentia	Cricetidae	Black-bellied hamster	terrestrial	non-cooperative	nonfossorial	506.7	0.5067	0.3	3.6	AnAge	captivity	small	acceptable
Crocidura_flavescens	Mammalia	Soricomorpha	Soricidae	Greater red musk shrew	terrestrial	non-cooperative	nonfossorial	45	0.045	0.183333333	2.2	AnAge	captivity	small	acceptable
Crocidura_leucodon	Mammalia	Soricomorpha	Soricidae	Bicolored shrew	terrestrial	non-cooperative	nonfossorial	11	0.011	0.241666667	2.9	AnAge	captivity	small	acceptable
Crocidura_russula	Mammalia	Soricomorpha	Soricidae	White-toothed shrew	terrestrial	non-cooperative	nonfossorial	11.6	0.0116	0.333333333	4	AnAge	captivity	tiny	acceptable
Crocidura_suaveolens	Mammalia	Soricomorpha	Soricidae	Lesser shrew	terrestrial	non-cooperative	nonfossorial	7.7	0.0077	0.233333333	2.8	AnAge	captivity	small	acceptable
Crocuta_crocuta	Mammalia	Carnivora	Hyaenidae	Spotted hyena	terrestrial	non-cooperative	nonfossorial	63000	63	3.425	41.1	AnAge	captivity	medium	acceptable
Crossarchus_obscurus	Mammalia	Carnivora	Herpestidae	Long-nosed cusimanse	terrestrial	non-cooperative	nonfossorial	790	0.79	1.108333333	13.3	AnAge	captivity	small	acceptable
Cryptoprocta_ferox	Mammalia	Carnivora	Eupleridae	Fossa	semiarboreal	non-cooperative	nonfossorial	9500	9.5	1.925	23.1	AnAge	captivity	medium	acceptable
Cryptotis_parva	Mammalia	Soricomorpha	Soricidae	Least shrew	terrestrial	non-cooperative	nonfossorial	4.5	0.0045	0.291666667	3.5	AnAge	captivity	medium	acceptable
Ctenodactylus_gundi	Mammalia	Rodentia	Ctenodactylidae	Gundi	terrestrial	non-cooperative	nonfossorial	288.8	0.2888	0.483333333	5.8	AnAge	captivity	small	acceptable
Cuniculus_paca	Mammalia	Rodentia	Cuniculidae	Lowland paca	terrestrial	non-cooperative	nonfossorial	9000	9	1.358333333	16.3	AnAge	captivity	small	acceptable
Cuniculus_taczanowskii	Mammalia	Rodentia	Cuniculidae	Mountain paca	terrestrial	non-cooperative	nonfossorial	8999.9	8.9999	1.575	18.9	AnAge	captivity	small	acceptable
Cuon_alpinus	Mammalia	Carnivora	Canidae	Dhole	terrestrial	non-cooperative	nonfossorial	15750	15.75	1.341666667	16.1	AnAge	captivity	medium	acceptable
Cynictis_penicillata	Mammalia	Carnivora	Herpestidae	Yellow mongoose	terrestrial	non-cooperative	nonfossorial	598.5	0.5985	1.266666667	15.2	AnAge	captivity	medium	acceptable
Cynomys_ludovicianus	Mammalia	Rodentia	Sciuridae	Black-tailed prairie dog	terrestrial	non-cooperative	nonfossorial	1125	1.125	0.916666667	11	AnAge	captivity	large	high
Dactylopsila_trivirgata	Mammalia	Diprotodontia	Petauridae	Striped possum	arboreal	non-cooperative	nonfossorial	318	0.318	0.8	9.6	AnAge	captivity	small	acceptable
Dama_dama	Mammalia	Artiodactyla	Cervidae	Fallow deer	terrestrial	non-cooperative	nonfossorial	70000	70	1.758333333	21.1	AnAge	captivity	large	high
Damaliscus_lunatus	Mammalia	Artiodactyla	Bovidae	Topi	terrestrial	non-cooperative	nonfossorial	110000	110	1.966666667	23.6	AnAge	captivity	medium	acceptable
Damaliscus_pygargus	Mammalia	Artiodactyla	Bovidae	Sassaby or blesbok	terrestrial	non-cooperative	nonfossorial	84500	84.5	1.916666667	23	AnAge	captivity	large	high
Dasycercus_cristicauda	Mammalia	Dasyuromorphia	Dasyuridae	Mulgara	terrestrial	non-cooperative	nonfossorial	115	0.115	0.616666667	7.4	AnAge	captivity	small	acceptable
Dasyprocta_azarae	Mammalia	Rodentia	Dasyproctidae	Azara's agouti	terrestrial	non-cooperative	nonfossorial	2650	2.65	0.983333333	11.8	AnAge	captivity	medium	acceptable
Dasyprocta_cristata	Mammalia	Rodentia	Dasyproctidae	Crested agouti	terrestrial	non-cooperative	nonfossorial	2650	2.65	1.166666667	14	AnAge	captivity	tiny	acceptable
Dasyprocta_fuliginosa	Mammalia	Rodentia	Dasyproctidae	Black agouti	terrestrial	non-cooperative	nonfossorial	3500	3.5	1.5	18	AnAge	captivity	small	acceptable
Dasyprocta_leporina	Mammalia	Rodentia	Dasyproctidae	Agouti	terrestrial	non-cooperative	nonfossorial	3265	3.265	1.483333333	17.8	AnAge	captivity	large	high
Dasyprocta_mexicana	Mammalia	Rodentia	Dasyproctidae	Mexican agouti	terrestrial	non-cooperative	nonfossorial	2700	2.7	1.091666667	13.1	AnAge	captivity	small	acceptable
Dasyprocta_prymnolopha	Mammalia	Rodentia	Dasyproctidae	Black-rumped agouti	terrestrial	non-cooperative	nonfossorial	2900	2.9	1.358333333	16.3	AnAge	captivity	small	acceptable
Dasyprocta_punctata	Mammalia	Rodentia	Dasyproctidae	Central American agouti	terrestrial	non-cooperative	nonfossorial	2150	2.15	1.15	13.8	AnAge	captivity	medium	acceptable
Dasypus_novemcinctus	Mammalia	Cingulata	Dasypodidae	Nine-banded armadillo	terrestrial	non-cooperative	nonfossorial	5500	5.5	1.858333333	22.3	AnAge	captivity	medium	acceptable
Dasypus_septemcinctus	Mammalia	Cingulata	Dasypodidae	Seven-banded armadillo	terrestrial	non-cooperative	nonfossorial	1475	1.475	1.4	16.8	AnAge	captivity	small	questionable
Dasyuroides_byrnei	Mammalia	Dasyuromorphia	Dasyuridae	Kowari	terrestrial	non-cooperative	nonfossorial	105	0.105	0.666666667	8	AnAge	captivity	small	acceptable
Daubentonia_madagascariensis	Mammalia	Primates	Daubentoniidae	Aye-aye	arboreal	non-cooperative	nonfossorial	2277.5	2.2775	2.691666667	32.3	AnAge	captivity	small	acceptable
Dendrohyrax_arboreus	Mammalia	Hyracoidea	Procaviidae	Tree hyrax	semiarboreal	non-cooperative	nonfossorial	3000	3	1.133333333	13.6	AnAge	captivity	small	acceptable
Dendrolagus_dorianus	Mammalia	Diprotodontia	Macropodidae	Doria's tree kangaroo	semiarboreal	non-cooperative	nonfossorial	9581	9.581	1.583333333	19	AnAge	captivity	tiny	acceptable
Dendrolagus_goodfellowi	Mammalia	Diprotodontia	Macropodidae	Goodfellow's tree kangaroo	semiarboreal	non-cooperative	nonfossorial	7400	7.4	1.966666667	23.6	AnAge	captivity	medium	acceptable
Dendrolagus_inustus	Mammalia	Diprotodontia	Macropodidae	Grizzled tree kangaroo	semiarboreal	non-cooperative	nonfossorial	11400	11.4	1.983333333	23.8	AnAge	captivity	tiny	acceptable
Dendrolagus_matschiei	Mammalia	Diprotodontia	Macropodidae	Matschie's tree kangaroo	semiarboreal	non-cooperative	nonfossorial	7200	7.2	2.241666667	26.9	AnAge	captivity	medium	acceptable
Dendrolagus_ursinus	Mammalia	Diprotodontia	Macropodidae	Black tree kangaroo	semiarboreal	non-cooperative	nonfossorial	8000	8	1.666666667	20	AnAge	captivity	small	acceptable
Dendromus_melanotis	Mammalia	Rodentia	Nesomyidae	Gray climbing mouse	semiarboreal	non-cooperative	nonfossorial	7.4	0.0074	0.35	4.2	AnAge	captivity	small	acceptable
Dendromus_mesomelas	Mammalia	Rodentia	Nesomyidae	Brant's climbing mouse	semiarboreal	non-cooperative	nonfossorial	13	0.013	0.275	3.3	AnAge	captivity	small	acceptable
Desmodillus_auricularis	Mammalia	Rodentia	Muridae	Cape short-eared gerbil	terrestrial	non-cooperative	nonfossorial	54.5	0.0545	0.508333333	6.1	AnAge	captivity	small	acceptable
Dicerorhinus_sumatrensis	Mammalia	Perissodactyla	Rhinocerotidae	Sumatran rhinoceros	terrestrial	non-cooperative	nonfossorial	1260000	1260	2.733333333	32.8	AnAge	captivity	tiny	acceptable
Diceros_bicornis	Mammalia	Perissodactyla	Rhinocerotidae	Black rhinoceros	terrestrial	non-cooperative	nonfossorial	1100000	1100	4.083333333	49	AnAge	captivity	medium	acceptable
Dicrostonyx_groenlandicus	Mammalia	Rodentia	Cricetidae	Collared lemming	terrestrial	non-cooperative	nonfossorial	66	0.066	0.275	3.3	AnAge	unknown	medium	acceptable
Didelphis_aurita	Mammalia	Didelphimorphia	Didelphidae	Big-eared opossum	semiarboreal	non-cooperative	nonfossorial	850	0.85	0.333333333	4	AnAge	captivity	small	acceptable
Didelphis_marsupialis	Mammalia	Didelphimorphia	Didelphidae	Southern opossum	semiarboreal	non-cooperative	nonfossorial	1530	1.53	0.35	4.2	AnAge	captivity	small	acceptable
Didelphis_virginiana	Mammalia	Didelphimorphia	Didelphidae	Virginia opossum	semiarboreal	non-cooperative	nonfossorial	3000	3	0.55	6.6	AnAge	captivity	medium	acceptable
Dinomys_branickii	Mammalia	Rodentia	Dinomyidae	Pacarana	terrestrial	non-cooperative	nonfossorial	12250	12.25	1.066666667	12.8	AnAge	captivity	small	acceptable
Dipodillus_campestris	Mammalia	Rodentia	Muridae	North African gerbil	terrestrial	non-cooperative	nonfossorial	28.4	0.0284	0.608333333	7.3	AnAge	captivity	medium	acceptable
Dipodomys_deserti	Mammalia	Rodentia	Heteromyidae	Desert kangaroo rat	terrestrial	non-cooperative	nonfossorial	116	0.116	0.716666667	8.6	AnAge	captivity	small	acceptable
Dipodomys_heermanni	Mammalia	Rodentia	Heteromyidae	Heermann's kangaroo rat	terrestrial	non-cooperative	nonfossorial	65	0.065	0.691666667	8.3	AnAge	captivity	small	acceptable
Dipodomys_merriami	Mammalia	Rodentia	Heteromyidae	Merriam's kangaroo rat	terrestrial	non-cooperative	nonfossorial	42	0.042	0.808333333	9.7	AnAge	captivity	medium	acceptable
Dipodomys_ordii	Mammalia	Rodentia	Heteromyidae	Ord's kangaroo rat	terrestrial	non-cooperative	nonfossorial	57	0.057	0.825	9.9	AnAge	captivity	small	acceptable
Dipodomys_spectabilis	Mammalia	Rodentia	Heteromyidae	Banner-tailed kangaroo rat	terrestrial	non-cooperative	nonfossorial	145	0.145	1.058333333	12.7	AnAge	captivity	tiny	acceptable
Dolichotis_patagonum	Mammalia	Rodentia	Caviidae	Patagonian mara	terrestrial	non-cooperative	nonfossorial	12500	12.5	1.2	14.4	AnAge	captivity	large	high
Dorcopsis_luctuosa	Mammalia	Diprotodontia	Macropodidae	Gray dorcopsis	terrestrial	non-cooperative	nonfossorial	3570	3.57	1.158333333	13.9	AnAge	captivity	small	acceptable
Dorcopsis_muelleri	Mammalia	Diprotodontia	Macropodidae	Brown dorcopsis	terrestrial	non-cooperative	nonfossorial	5000	5	1.033333333	12.4	AnAge	captivity	small	acceptable
Dorcopsulus_macleayi	Mammalia	Diprotodontia	Macropodidae	Papuan mountain wallaby	terrestrial	non-cooperative	nonfossorial	2988	2.988	0.658333333	7.9	AnAge	captivity	small	acceptable
Dryomys_nitedula	Mammalia	Rodentia	Gliridae	Forest dormouse	arboreal	non-cooperative	nonfossorial	26	0.026	0.341666667	4.1	AnAge	captivity	small	acceptable
Echinops_telfairi	Mammalia	Afrosoricida	Tenrecidae	Lesser hedgehog tenrec	semiarboreal	non-cooperative	nonfossorial	180	0.18	1.583333333	19	AnAge	captivity	medium	acceptable
Echymipera_rufescens	Mammalia	Peramelemorphia	Peramelidae	Long-nosed echymipera	terrestrial	non-cooperative	nonfossorial	1250	1.25	0.258333333	3.1	AnAge	captivity	small	acceptable
Eira_barbara	Mammalia	Carnivora	Mustelidae	Tayra	terrestrial	non-cooperative	nonfossorial	4500	4.5	1.858333333	22.3	AnAge	captivity	medium	acceptable
Elaphodus_cephalophus	Mammalia	Artiodactyla	Cervidae	Tufted deer	terrestrial	non-cooperative	nonfossorial	33500	33.5	1.891666667	22.7	AnAge	captivity	medium	acceptable
Elaphurus_davidianus	Mammalia	Artiodactyla	Cervidae	Pere David's deer	terrestrial	non-cooperative	nonfossorial	186500	186.5	2.291666667	27.5	AnAge	captivity	large	high
Elephantulus_intufi	Mammalia	Macroscelidea	Macroscelididae	Long-eared elephant shrew	terrestrial	non-cooperative	nonfossorial	52	0.052	0.775	9.3	AnAge	captivity	small	acceptable
Elephantulus_rozeti	Mammalia	Macroscelidea	Macroscelididae	North African elephant shrew	terrestrial	non-cooperative	nonfossorial	48	0.048	0.6	7.2	AnAge	captivity	small	acceptable
Elephantulus_rufescens	Mammalia	Macroscelidea	Macroscelididae	Rufous elephant shrew	terrestrial	non-cooperative	nonfossorial	58	0.058	0.658333333	7.9	AnAge	captivity	small	acceptable
Elephas_maximus	Mammalia	Proboscidea	Elephantidae	Asiatic elephant	terrestrial	non-cooperative	nonfossorial	3178000	3178	5.458333333	65.5	AnAge	captivity	large	acceptable
Eliomys_quercinus	Mammalia	Rodentia	Gliridae	Garden dormouse	semiarboreal	non-cooperative	nonfossorial	82.5	0.0825	0.458333333	5.5	AnAge	captivity	small	acceptable
Equus_asinus	Mammalia	Perissodactyla	Equidae	African wild ass	terrestrial	non-cooperative	nonfossorial	164998	164.998	3.916666667	47	AnAge	captivity	large	high
Equus_grevyi	Mammalia	Perissodactyla	Equidae	Grevy's zebra	terrestrial	non-cooperative	nonfossorial	384000	384	2.583333333	31	AnAge	captivity	large	high
Equus_hemionus	Mammalia	Perissodactyla	Equidae	Kulan	terrestrial	non-cooperative	nonfossorial	230000	230	2.633333333	31.6	AnAge	captivity	medium	acceptable
Equus_kiang	Mammalia	Perissodactyla	Equidae	Kiang	terrestrial	non-cooperative	nonfossorial	275000	275	2.508333333	30.1	AnAge	captivity	medium	acceptable
Equus_zebra	Mammalia	Perissodactyla	Equidae	Mountain zebra	terrestrial	non-cooperative	nonfossorial	296000	296	2.766666667	33.2	AnAge	captivity	medium	acceptable
Erethizon_dorsatum	Mammalia	Rodentia	Erethizontidae	North American porcupine	semiarboreal	non-cooperative	nonfossorial	8600	8.6	1.95	23.4	AnAge	captivity	medium	acceptable
Erinaceus_concolor	Mammalia	Erinaceomorpha	Erinaceidae	Eastern European hedgehog	terrestrial	non-cooperative	nonfossorial	719	0.719	0.583333333	7	AnAge	captivity	tiny	acceptable
Erinaceus_europaeus	Mammalia	Erinaceomorpha	Erinaceidae	Western European hedgehog	terrestrial	non-cooperative	nonfossorial	750	0.75	0.975	11.7	AnAge	captivity	medium	acceptable
Erythrocebus_patas	Mammalia	Primates	Cercopithecidae	Patas monkey	arboreal	non-cooperative	nonfossorial	7750	7.75	2.358333333	28.3	AnAge	captivity	medium	acceptable
Eudorcas_rufifrons	Mammalia	Artiodactyla	Bovidae	Red-fronted gazelle	terrestrial	non-cooperative	nonfossorial	15011	15.011	1.208333333	14.5	AnAge	captivity	medium	acceptable
Eudorcas_thomsonii	Mammalia	Artiodactyla	Bovidae	Thomson's gazelle	terrestrial	non-cooperative	nonfossorial	25000	25	1.666666667	20	AnAge	captivity	medium	acceptable
Eulemur_coronatus	Mammalia	Primates	Lemuridae	Crowned lemur	semiarboreal	non-cooperative	nonfossorial	1645	1.645	2.25	27	AnAge	captivity	medium	acceptable
Eulemur_fulvus	Mammalia	Primates	Lemuridae	Brown lemur	semiarboreal	non-cooperative	nonfossorial	2485	2.485	2.958333333	35.5	AnAge	captivity	medium	acceptable
Eulemur_macaco	Mammalia	Primates	Lemuridae	Black lemur	semiarboreal	non-cooperative	nonfossorial	2467	2.467	3.125	37.5	AnAge	captivity	medium	acceptable
Eulemur_mongoz	Mammalia	Primates	Lemuridae	Mongoose lemur	arboreal	non-cooperative	nonfossorial	1555	1.555	3.016666667	36.2	AnAge	captivity	medium	acceptable
Eulemur_rubriventer	Mammalia	Primates	Lemuridae	Red-bellied lemur	semiarboreal	non-cooperative	nonfossorial	2191.5	2.1915	2.641666667	31.7	AnAge	captivity	medium	acceptable
Euphractus_sexcinctus	Mammalia	Cingulata	Dasypodidae	Six-banded armadillo	terrestrial	non-cooperative	nonfossorial	4850	4.85	1.841666667	22.1	AnAge	captivity	medium	acceptable
Felis_chaus	Mammalia	Carnivora	Felidae	Jungle cat	terrestrial	non-cooperative	nonfossorial	10000	10	1.666666667	20	AnAge	captivity	medium	acceptable
Felis_manul	Mammalia	Carnivora	Felidae	Pallas' cat	terrestrial	non-cooperative	nonfossorial	3500	3.5	1.325	15.9	AnAge	captivity	medium	acceptable
Felis_margarita	Mammalia	Carnivora	Felidae	Sand cat	terrestrial	non-cooperative	nonfossorial	2750	2.75	1.158333333	13.9	AnAge	captivity	medium	acceptable
Felis_nigripes	Mammalia	Carnivora	Felidae	Black-footed cat	terrestrial	non-cooperative	nonfossorial	2125	2.125	1.3	15.6	AnAge	captivity	medium	acceptable
Felis_silvestris	Mammalia	Carnivora	Felidae	Wild cat	terrestrial	non-cooperative	nonfossorial	5500	5.5	1.583333333	19	AnAge	captivity	medium	acceptable
Fossa_fossana	Mammalia	Carnivora	Eupleridae	Malagasy civet	terrestrial	non-cooperative	nonfossorial	1540	1.54	1.783333333	21.4	AnAge	captivity	small	acceptable
Galago_demidoff	Mammalia	Primates	Galagidae	Demidoff's galago	arboreal	non-cooperative	nonfossorial	60	0.06	1.116666667	13.4	AnAge	captivity	small	acceptable
Galago_moholi	Mammalia	Primates	Galagidae	South African galago	arboreal	non-cooperative	nonfossorial	169.2	0.1692	1.383333333	16.6	AnAge	captivity	medium	acceptable
Galago_senegalensis	Mammalia	Primates	Galagidae	Senegal galago	arboreal	non-cooperative	nonfossorial	192.2	0.1922	1.425	17.1	AnAge	captivity	medium	acceptable
Galea_musteloides	Mammalia	Rodentia	Caviidae	Common yellow-toothed cavy	terrestrial	non-cooperative	nonfossorial	337.9	0.3379	0.291666667	3.5	AnAge	captivity	small	acceptable
Galea_spixii	Mammalia	Rodentia	Caviidae	Spix's yellow-toothed cavy	terrestrial	non-cooperative	nonfossorial	450	0.45	0.383333333	4.6	AnAge	captivity	small	acceptable
Galerella_pulverulenta	Mammalia	Carnivora	Herpestidae	Cape gray mongoose	terrestrial	non-cooperative	nonfossorial	650	0.65	0.975	11.7	AnAge	captivity	small	acceptable
Galerella_sanguinea	Mammalia	Carnivora	Herpestidae	Slender mongoose	terrestrial	non-cooperative	nonfossorial	500	0.5	1.05	12.6	AnAge	captivity	small	acceptable
Galictis_cuja	Mammalia	Carnivora	Mustelidae	Lesser grison	terrestrial	non-cooperative	nonfossorial	1000	1	0.85	10.2	AnAge	captivity	small	acceptable
Galictis_vittata	Mammalia	Carnivora	Mustelidae	Greater grison	terrestrial	non-cooperative	nonfossorial	2300	2.3	1.041666667	12.5	AnAge	captivity	small	acceptable
Galidia_elegans	Mammalia	Carnivora	Eupleridae	Ring-tailed mongoose	semiarboreal	non-cooperative	nonfossorial	800	0.8	2.166666667	26	AnAge	captivity	small	acceptable
Gazella_cuvieri	Mammalia	Artiodactyla	Bovidae	Cuvier's gazelle	terrestrial	non-cooperative	nonfossorial	17500	17.5	1.491666667	17.9	AnAge	captivity	medium	acceptable
Gazella_dorcas	Mammalia	Artiodactyla	Bovidae	Dorcas gazelle	terrestrial	non-cooperative	nonfossorial	14500	14.5	1.975	23.7	AnAge	captivity	large	high
Gazella_gazella	Mammalia	Artiodactyla	Bovidae	Mountain gazelle	terrestrial	non-cooperative	nonfossorial	23250	23.25	1.525	18.3	AnAge	captivity	large	high
Gazella_leptoceros	Mammalia	Artiodactyla	Bovidae	Rhim gazelle	terrestrial	non-cooperative	nonfossorial	48500	48.5	1.216666667	14.6	AnAge	captivity	medium	acceptable
Gazella_subgutturosa	Mammalia	Artiodactyla	Bovidae	Goitered gazelle	terrestrial	non-cooperative	nonfossorial	48500	48.5	1.358333333	16.3	AnAge	captivity	large	high
Genetta_genetta	Mammalia	Carnivora	Viverridae	Small-spotted genet	semiarboreal	non-cooperative	nonfossorial	1866.7	1.8667	1.891666667	22.7	AnAge	captivity	medium	acceptable
Genetta_maculata	Mammalia	Carnivora	Viverridae	Panther genet	semiarboreal	non-cooperative	nonfossorial	2225	2.225	1.666666667	20	AnAge	captivity	tiny	acceptable
Genetta_tigrina	Mammalia	Carnivora	Viverridae	Large-spotted genet	semiarboreal	non-cooperative	nonfossorial	1820	1.82	1.775	21.3	AnAge	captivity	small	acceptable
Gerbilliscus_afra	Mammalia	Rodentia	Muridae	Cape gerbil	terrestrial	non-cooperative	nonfossorial	74.8	0.0748	0.475	5.7	AnAge	captivity	small	acceptable
Gerbilliscus_validus	Mammalia	Rodentia	Muridae	Southern savanna gerbil	terrestrial	non-cooperative	nonfossorial	113	0.113	0.416666667	5	AnAge	captivity	small	acceptable
Gerbillus_gerbillus	Mammalia	Rodentia	Muridae	Lesser Egyptian gerbil	terrestrial	non-cooperative	nonfossorial	30	0.03	0.491666667	5.9	AnAge	captivity	small	acceptable
Gerbillus_nanus	Mammalia	Rodentia	Muridae	Baluchistan gerbil	terrestrial	non-cooperative	nonfossorial	18.5	0.0185	0.375	4.5	AnAge	captivity	small	questionable
Gerbillus_perpallidus	Mammalia	Rodentia	Muridae	Pale gerbil	terrestrial	non-cooperative	nonfossorial	50	0.05	0.458333333	5.5	AnAge	captivity	medium	acceptable
Gerbillus_pyramidum	Mammalia	Rodentia	Muridae	Greater Egyptian gerbil	terrestrial	non-cooperative	nonfossorial	37	0.037	0.683333333	8.2	AnAge	captivity	small	acceptable
Giraffa_camelopardalis	Mammalia	Artiodactyla	Giraffidae	Giraffe	terrestrial	non-cooperative	nonfossorial	8.00E+05	800	3.291666667	39.5	AnAge	captivity	large	high
Glaucomys_sabrinus	Mammalia	Rodentia	Sciuridae	Northern flying squirrel	arboreal	non-cooperative	nonfossorial	149	0.149	1.183333333	14.2	AnAge	captivity	small	acceptable
Glaucomys_volans	Mammalia	Rodentia	Sciuridae	Southern flying squirrel	arboreal	non-cooperative	nonfossorial	65.4	0.0654	1.583333333	19	AnAge	captivity	medium	acceptable
Glis_glis	Mammalia	Rodentia	Gliridae	Fat dormouse	arboreal	non-cooperative	nonfossorial	125	0.125	0.725	8.7	AnAge	captivity	small	acceptable
Gorilla_gorilla	Mammalia	Primates	Hominidae	Gorilla	terrestrial	non-cooperative	nonfossorial	139842	139.842	5.008333333	60.1	AnAge	captivity	large	acceptable
Grammomys_dolichurus	Mammalia	Rodentia	Muridae	Woodland mouse	semiarboreal	non-cooperative	nonfossorial	60	0.06	0.366666667	4.4	AnAge	captivity	small	acceptable
Graphiurus_murinus	Mammalia	Rodentia	Gliridae	Woodland dormouse	semiarboreal	non-cooperative	nonfossorial	24	0.024	0.575	6.9	AnAge	captivity	medium	acceptable
Gulo_gulo	Mammalia	Carnivora	Mustelidae	Wolverine	terrestrial	non-cooperative	nonfossorial	16333.3	16.3333	1.625	19.5	AnAge	captivity	medium	acceptable
Gymnobelideus_leadbeateri	Mammalia	Diprotodontia	Petauridae	Leadbeater's possum	arboreal	non-cooperative	nonfossorial	127	0.127	1.175	14.1	AnAge	captivity	tiny	acceptable
Hapalemur_griseus	Mammalia	Primates	Lemuridae	Bamboo lemur	arboreal	non-cooperative	nonfossorial	1012.5	1.0125	1.941666667	23.3	AnAge	captivity	small	acceptable
Helarctos_malayanus	Mammalia	Carnivora	Ursidae	Sun bear	semiarboreal	non-cooperative	nonfossorial	46000	46	2.991666667	35.9	AnAge	captivity	medium	acceptable
Heliosciurus_rufobrachium	Mammalia	Rodentia	Sciuridae	Red-legged sun squirrel	arboreal	non-cooperative	nonfossorial	326.5	0.3265	0.725	8.7	AnAge	captivity	small	acceptable
Helogale_parvula	Mammalia	Carnivora	Herpestidae	Dwarf mongoose	terrestrial	cooperative	nonfossorial	274.8	0.2748	1.5	18	AnAge	captivity	large	high
Hemibelideus_lemuroides	Mammalia	Diprotodontia	Pseudocheiridae	Lemuroid ringtail possum	arboreal	non-cooperative	nonfossorial	1040	1.04	0.45	5.4	AnAge	captivity	small	acceptable
Hemicentetes_semispinosus	Mammalia	Afrosoricida	Tenrecidae	Streaked tenrec	terrestrial	non-cooperative	nonfossorial	180	0.18	0.225	2.7	AnAge	captivity	small	questionable
Hemiechinus_auritus	Mammalia	Erinaceomorpha	Erinaceidae	Long-eared hedgehog	terrestrial	non-cooperative	nonfossorial	342	0.342	0.633333333	7.6	AnAge	captivity	small	acceptable
Hemigalus_derbyanus	Mammalia	Carnivora	Viverridae	Banded palm civet	semiarboreal	non-cooperative	nonfossorial	2400	2.4	1.333333333	16	AnAge	captivity	tiny	acceptable
Hemitragus_hylocrius	Mammalia	Artiodactyla	Bovidae	Nilgiri tahr	terrestrial	non-cooperative	nonfossorial	75000	75	1.441666667	17.3	AnAge	captivity	small	acceptable
Hemitragus_jemlahicus	Mammalia	Artiodactyla	Bovidae	Himalayan tahr	terrestrial	non-cooperative	nonfossorial	35200	35.2	1.816666667	21.8	AnAge	captivity	medium	acceptable
Herpestes_edwardsi	Mammalia	Carnivora	Herpestidae	Indian gray mongoose	terrestrial	non-cooperative	nonfossorial	1000	1	1.025	12.3	AnAge	captivity	small	acceptable
Herpestes_javanicus	Mammalia	Carnivora	Herpestidae	Javan mongoose	terrestrial	non-cooperative	nonfossorial	800	0.8	1.383333333	16.6	AnAge	captivity	small	acceptable
Herpestes_smithii	Mammalia	Carnivora	Herpestidae	Ruddy mongoose	terrestrial	non-cooperative	nonfossorial	1702.5	1.7025	1.483333333	17.8	AnAge	captivity	small	acceptable
Herpestes_urva	Mammalia	Carnivora	Herpestidae	Crab-eating mongoose	terrestrial	non-cooperative	nonfossorial	1863.2	1.8632	1.108333333	13.3	AnAge	captivity	small	acceptable
Herpestes_vitticollis	Mammalia	Carnivora	Herpestidae	Striped-necked mongoose	terrestrial	non-cooperative	nonfossorial	2250	2.25	1.066666667	12.8	AnAge	captivity	small	acceptable
Hexaprotodon_liberiensis	Mammalia	Artiodactyla	Hippopotamidae	Pygmy hippopotamus	terrestrial	non-cooperative	nonfossorial	215000	215	3.525	42.3	AnAge	captivity	medium	acceptable
Hippopotamus_amphibius	Mammalia	Artiodactyla	Hippopotamidae	Hippopotamus	terrestrial	non-cooperative	nonfossorial	3750000	3750	5.1	61.2	AnAge	captivity	large	acceptable
Hippotragus_equinus	Mammalia	Artiodactyla	Bovidae	Roan antelope	terrestrial	non-cooperative	nonfossorial	225000	225	2.158333333	25.9	AnAge	captivity	medium	acceptable
Hippotragus_niger	Mammalia	Artiodactyla	Bovidae	Sable antelope	terrestrial	non-cooperative	nonfossorial	225000	225	1.85	22.2	AnAge	captivity	large	high
Hyaena_brunnea	Mammalia	Carnivora	Hyaenidae	Brown hyena	terrestrial	non-cooperative	nonfossorial	42250	42.25	2.658333333	31.9	AnAge	captivity	small	acceptable
Hyaena_hyaena	Mammalia	Carnivora	Hyaenidae	Striped hyena	terrestrial	non-cooperative	nonfossorial	40000	40	2.083333333	25	AnAge	captivity	medium	acceptable
Hydropotes_inermis	Mammalia	Artiodactyla	Cervidae	Chinese water deer	terrestrial	non-cooperative	nonfossorial	11500	11.5	1.158333333	13.9	AnAge	captivity	large	acceptable
Hylobates_agilis	Mammalia	Primates	Hylobatidae	Agile gibbon	arboreal	non-cooperative	nonfossorial	5925	5.925	4.083333333	49	AnAge	captivity	medium	acceptable
Hylobates_klossii	Mammalia	Primates	Hylobatidae	Kloss's gibbon	arboreal	non-cooperative	nonfossorial	5900	5.9	3.083333333	37	AnAge	captivity	tiny	acceptable
Hylobates_lar	Mammalia	Primates	Hylobatidae	White-handed gibbon	arboreal	non-cooperative	nonfossorial	6810	6.81	4.666666667	56	AnAge	captivity	large	high
Hylobates_moloch	Mammalia	Primates	Hylobatidae	Silvery gibbon	arboreal	non-cooperative	nonfossorial	6207.5	6.2075	3.75	45	AnAge	captivity	medium	acceptable
Hylobates_muelleri	Mammalia	Primates	Hylobatidae	Borneo gibbon	arboreal	non-cooperative	nonfossorial	5765	5.765	5	60	AnAge	captivity	medium	acceptable
Hylobates_pileatus	Mammalia	Primates	Hylobatidae	Pileated gibbon	arboreal	non-cooperative	nonfossorial	5735	5.735	3.166666667	38	AnAge	captivity	medium	acceptable
Hystrix_africaeaustralis	Mammalia	Rodentia	Hystricidae	Cape porcupine	terrestrial	non-cooperative	nonfossorial	24000	24	1.925	23.1	AnAge	captivity	medium	acceptable
Hystrix_brachyura	Mammalia	Rodentia	Hystricidae	Malayan porcupine	terrestrial	non-cooperative	nonfossorial	8000	8	2.275	27.3	AnAge	captivity	medium	acceptable
Hystrix_cristata	Mammalia	Rodentia	Hystricidae	African porcupine	terrestrial	non-cooperative	nonfossorial	20000	20	2.333333333	28	AnAge	captivity	medium	acceptable
Hystrix_indica	Mammalia	Rodentia	Hystricidae	Indian crested porcupine	terrestrial	non-cooperative	nonfossorial	20000	20	2.258333333	27.1	AnAge	captivity	medium	acceptable
Ichneumia_albicauda	Mammalia	Carnivora	Herpestidae	White-tailed mongoose	terrestrial	non-cooperative	nonfossorial	3500	3.5	1.233333333	14.8	AnAge	captivity	small	acceptable
Ictonyx_striatus	Mammalia	Carnivora	Mustelidae	Striped polecat	terrestrial	non-cooperative	nonfossorial	910	0.91	1.166666667	14	AnAge	captivity	tiny	acceptable
Isoodon_auratus	Mammalia	Peramelemorphia	Peramelidae	Golden bandicoot	terrestrial	non-cooperative	nonfossorial	485	0.485	0.558333333	6.7	AnAge	captivity	tiny	acceptable
Isoodon_macrourus	Mammalia	Peramelemorphia	Peramelidae	Northern brown bandicoot	terrestrial	non-cooperative	nonfossorial	1600	1.6	0.566666667	6.8	AnAge	captivity	small	acceptable
Isoodon_obesulus	Mammalia	Peramelemorphia	Peramelidae	Southern brown bandicoot	terrestrial	non-cooperative	nonfossorial	700	0.7	0.541666667	6.5	AnAge	captivity	small	acceptable
Jaculus_jaculus	Mammalia	Rodentia	Dipodidae	Lesser Egyptian jerboa	terrestrial	non-cooperative	nonfossorial	55	0.055	0.608333333	7.3	AnAge	captivity	medium	acceptable
Jaculus_orientalis	Mammalia	Rodentia	Dipodidae	Greater Egyptian jerboa	terrestrial	non-cooperative	nonfossorial	134	0.134	0.458333333	5.5	AnAge	captivity	small	acceptable
Kerodon_rupestris	Mammalia	Rodentia	Caviidae	Rock cavy	terrestrial	non-cooperative	nonfossorial	950	0.95	1.075	12.9	AnAge	captivity	medium	acceptable
Kobus_ellipsiprymnus	Mammalia	Artiodactyla	Bovidae	Waterbuck	terrestrial	non-cooperative	nonfossorial	175333	175.333	2.5	30	AnAge	captivity	large	high
Kobus_kob	Mammalia	Artiodactyla	Bovidae	Kob	terrestrial	non-cooperative	nonfossorial	105000	105	1.825	21.9	AnAge	captivity	medium	acceptable
Kobus_leche	Mammalia	Artiodactyla	Bovidae	Lechwe	terrestrial	non-cooperative	nonfossorial	94800	94.8	2.116666667	25.4	AnAge	captivity	large	high
Kobus_megaceros	Mammalia	Artiodactyla	Bovidae	Nile lechwe	terrestrial	non-cooperative	nonfossorial	90000	90	1.758333333	21.1	AnAge	captivity	large	high
Lagidium_viscacia	Mammalia	Rodentia	Chinchillidae	Mountain viscacha	terrestrial	non-cooperative	nonfossorial	1540	1.54	1.625	19.5	AnAge	captivity	small	acceptable
Lagorchestes_conspicillatus	Mammalia	Diprotodontia	Macropodidae	Spectacled hare-wallaby	terrestrial	non-cooperative	nonfossorial	3000	3	0.733333333	8.8	AnAge	captivity	small	acceptable
Lagorchestes_hirsutus	Mammalia	Diprotodontia	Macropodidae	Rufous hare-wallaby	terrestrial	non-cooperative	nonfossorial	1310	1.31	1.1	13.2	AnAge	captivity	medium	acceptable
Lagostomus_maximus	Mammalia	Rodentia	Chinchillidae	Plains viscacha	terrestrial	non-cooperative	nonfossorial	6000	6	0.9	10.8	AnAge	captivity	medium	acceptable
Lagurus_lagurus	Mammalia	Rodentia	Cricetidae	Steppe lemming	terrestrial	non-cooperative	nonfossorial	20.3	0.0203	0.316666667	3.8	AnAge	captivity	medium	acceptable
Lasiopodomys_brandtii	Mammalia	Rodentia	Cricetidae	Brandt's vole	terrestrial	non-cooperative	nonfossorial	40	0.04	0.341666667	4.1	AnAge	captivity	small	acceptable
Lasiorhinus_krefftii	Mammalia	Diprotodontia	Vombatidae	Northern hairy-nosed wombat	terrestrial	non-cooperative	nonfossorial	31000	31	2.5	30	AnAge	captivity	small	acceptable
Lasiorhinus_latifrons	Mammalia	Diprotodontia	Vombatidae	Southern hairy-nosed wombat	terrestrial	non-cooperative	nonfossorial	25500	25.5	2.491666667	29.9	AnAge	captivity	medium	acceptable
Lemmus_lemmus	Mammalia	Rodentia	Cricetidae	Norway lemming	terrestrial	non-cooperative	nonfossorial	70	0.07	0.275	3.3	AnAge	captivity	small	acceptable
Lemniscomys_barbarus	Mammalia	Rodentia	Muridae	Barbary striped grass mouse	terrestrial	non-cooperative	nonfossorial	26.2	0.0262	0.366666667	4.4	AnAge	captivity	medium	acceptable
Lemniscomys_striatus	Mammalia	Rodentia	Muridae	Typical striped grass mouse	terrestrial	non-cooperative	nonfossorial	42.3	0.0423	0.4	4.8	AnAge	captivity	medium	acceptable
Lemur_catta	Mammalia	Primates	Lemuridae	Ring-tailed lemur	semiarboreal	non-cooperative	nonfossorial	2555	2.555	3.108333333	37.3	AnAge	captivity	large	high
Leontopithecus_chrysomelas	Mammalia	Primates	Callitrichidae	Golden-headed lion tamarin	arboreal	cooperative	nonfossorial	535	0.535	1.775	21.3	AnAge	captivity	large	acceptable
Leontopithecus_chrysopygus	Mammalia	Primates	Callitrichidae	Golden-rumped lion tamarin	arboreal	cooperative	nonfossorial	570	0.57	1.491666667	17.9	AnAge	captivity	medium	questionable
Leontopithecus_rosalia	Mammalia	Primates	Callitrichidae	Golden lion tamarin	arboreal	cooperative	nonfossorial	654.5	0.6545	2.633333333	31.6	AnAge	captivity	large	high
Leopardus_colocolo	Mammalia	Carnivora	Felidae	Colocolo	terrestrial	non-cooperative	nonfossorial	2950	2.95	1.633333333	19.6	AnAge	captivity	small	acceptable
Leopardus_geoffroyi	Mammalia	Carnivora	Felidae	Geoffroy's cat	terrestrial	non-cooperative	nonfossorial	4000	4	1.916666667	23	AnAge	captivity	medium	acceptable
Leopardus_pardalis	Mammalia	Carnivora	Felidae	Ocelot	terrestrial	non-cooperative	nonfossorial	8800	8.8	2.35	28.2	AnAge	captivity	medium	acceptable
Leopardus_tigrinus	Mammalia	Carnivora	Felidae	Little spotted cat	terrestrial	non-cooperative	nonfossorial	2250	2.25	1.825	21.9	AnAge	captivity	medium	acceptable
Leopardus_wiedii	Mammalia	Carnivora	Felidae	Margay	terrestrial	non-cooperative	nonfossorial	3666.7	3.6667	2	24	AnAge	captivity	medium	acceptable
Leporillus_conditor	Mammalia	Rodentia	Muridae	Greater stick-nest rat	terrestrial	non-cooperative	nonfossorial	332.5	0.3325	0.441666667	5.3	AnAge	captivity	small	acceptable
Leptailurus_serval	Mammalia	Carnivora	Felidae	Serval	terrestrial	non-cooperative	nonfossorial	13350	13.35	1.866666667	22.4	AnAge	captivity	large	high
Lepus_brachyurus	Mammalia	Lagomorpha	Leporidae	Japanese hare	terrestrial	non-cooperative	nonfossorial	2519	2.519	1.083333333	13	AnAge	captivity	small	acceptable
Lepus_californicus	Mammalia	Lagomorpha	Leporidae	Black-tailed jackrabbit	terrestrial	non-cooperative	nonfossorial	4175	4.175	0.983333333	11.8	AnAge	captivity	tiny	acceptable
Lepus_europaeus	Mammalia	Lagomorpha	Leporidae	European hare	terrestrial	non-cooperative	nonfossorial	4175	4.175	0.891666667	10.7	AnAge	captivity	small	acceptable
Lepus_timidus	Mammalia	Lagomorpha	Leporidae	Mountain hare	terrestrial	non-cooperative	nonfossorial	4175	4.175	1.5	18	AnAge	wild	medium	acceptable
Litocranius_walleri	Mammalia	Artiodactyla	Bovidae	Gerenuk	terrestrial	non-cooperative	nonfossorial	43500	43.5	1.441666667	17.3	AnAge	captivity	medium	acceptable
Lophiomys_imhausi	Mammalia	Rodentia	Cricetidae	Crested rat	terrestrial	non-cooperative	nonfossorial	755	0.755	0.625	7.5	AnAge	captivity	small	acceptable
Lophocebus_albigena	Mammalia	Primates	Cercopithecidae	Gray-cheeked mangabey	arboreal	non-cooperative	nonfossorial	9317.5	9.3175	3	36	AnAge	captivity	small	acceptable
Loris_tardigradus	Mammalia	Primates	Lorisidae	Slender loris	arboreal	non-cooperative	nonfossorial	238.2	0.2382	1.8	21.6	AnAge	captivity	small	acceptable
Loxodonta_africana	Mammalia	Proboscidea	Elephantidae	African bush elephant	terrestrial	non-cooperative	nonfossorial	4800000	4800	5.416666667	65	AnAge	captivity	large	acceptable
Lycalopex_culpaeus	Mammalia	Carnivora	Canidae	Culpeo	terrestrial	non-cooperative	nonfossorial	13000	13	1.091666667	13.1	AnAge	captivity	small	acceptable
Lycalopex_griseus	Mammalia	Carnivora	Canidae	Argentinian gray fox	terrestrial	non-cooperative	nonfossorial	3990	3.99	0.908333333	10.9	AnAge	captivity	small	acceptable
Lycalopex_gymnocercus	Mammalia	Carnivora	Canidae	Pampas fox	terrestrial	non-cooperative	nonfossorial	8500	8.5	1.141666667	13.7	AnAge	captivity	small	acceptable
Lycalopex_sechurae	Mammalia	Carnivora	Canidae	Sechuran fox	terrestrial	non-cooperative	nonfossorial	4000	4	0.825	9.9	AnAge	captivity	tiny	acceptable
Lycalopex_vetulus	Mammalia	Carnivora	Canidae	Hoary fox	terrestrial	non-cooperative	nonfossorial	5350	5.35	1.05	12.6	AnAge	captivity	tiny	acceptable
Lycaon_pictus	Mammalia	Carnivora	Canidae	African wild dog	terrestrial	cooperative	nonfossorial	26500	26.5	1.416666667	17	AnAge	captivity	large	high
Lynx_canadensis	Mammalia	Carnivora	Felidae	Canada lynx	terrestrial	non-cooperative	nonfossorial	10100	10.1	2.233333333	26.8	AnAge	captivity	medium	acceptable
Lynx_lynx	Mammalia	Carnivora	Felidae	Eurasian lynx	terrestrial	non-cooperative	nonfossorial	23000	23	1.975	23.7	AnAge	captivity	large	high
Lynx_rufus	Mammalia	Carnivora	Felidae	Bobcat	terrestrial	non-cooperative	nonfossorial	8600	8.6	2.691666667	32.3	AnAge	captivity	medium	acceptable
Macaca_arctoides	Mammalia	Primates	Cercopithecidae	Stump-tailed macaque	arboreal	non-cooperative	nonfossorial	9275	9.275	2.433333333	29.2	AnAge	captivity	medium	acceptable
Macaca_assamensis	Mammalia	Primates	Cercopithecidae	Assam macaque	semiarboreal	non-cooperative	nonfossorial	9100	9.1	2.616666667	31.4	AnAge	captivity	medium	acceptable
Macaca_fascicularis	Mammalia	Primates	Cercopithecidae	Long-tailed macaque	semiarboreal	non-cooperative	nonfossorial	6362.5	6.3625	3.25	39	AnAge	captivity	large	acceptable
Macaca_fuscata	Mammalia	Primates	Cercopithecidae	Japanese macaque	semiarboreal	non-cooperative	nonfossorial	8882.5	8.8825	3.208333333	38.5	AnAge	captivity	large	high
Macaca_mulatta	Mammalia	Primates	Cercopithecidae	Rhesus monkey	semiarboreal	non-cooperative	nonfossorial	8235	8.235	3.333333333	40	AnAge	captivity	large	high
Macaca_nemestrina	Mammalia	Primates	Cercopithecidae	Pigtail macaque	semiarboreal	non-cooperative	nonfossorial	7912.5	7.9125	3.133333333	37.6	AnAge	captivity	large	acceptable
Macaca_radiata	Mammalia	Primates	Cercopithecidae	Bonnet macaque	semiarboreal	non-cooperative	nonfossorial	6755	6.755	2.5	30	AnAge	captivity	medium	acceptable
Macaca_silenus	Mammalia	Primates	Cercopithecidae	Liontail macaque	arboreal	non-cooperative	nonfossorial	7875	7.875	3.333333333	40	AnAge	captivity	large	high
Macaca_sylvanus	Mammalia	Primates	Cercopithecidae	Barbary macaque	semiarboreal	non-cooperative	nonfossorial	10875	10.875	2.425	29.1	AnAge	captivity	large	high
Macropus_agilis	Mammalia	Diprotodontia	Macropodidae	Agile wallaby	terrestrial	non-cooperative	nonfossorial	16000	16	1.408333333	16.9	AnAge	captivity	medium	acceptable
Macropus_antilopinus	Mammalia	Diprotodontia	Macropodidae	Antilopine wallaroo	terrestrial	non-cooperative	nonfossorial	49500	49.5	1.65	19.8	AnAge	captivity	small	acceptable
Macropus_bernardus	Mammalia	Diprotodontia	Macropodidae	Black wallaroo	terrestrial	non-cooperative	nonfossorial	17500	17.5	0.983333333	11.8	AnAge	captivity	tiny	acceptable
Macropus_eugenii	Mammalia	Diprotodontia	Macropodidae	Tammar wallaby	terrestrial	non-cooperative	nonfossorial	6500	6.5	1.258333333	15.1	AnAge	captivity	medium	acceptable
Macropus_fuliginosus	Mammalia	Diprotodontia	Macropodidae	Western gray kangaroo	terrestrial	non-cooperative	nonfossorial	28250	28.25	1.933333333	23.2	AnAge	captivity	large	high
Macropus_giganteus	Mammalia	Diprotodontia	Macropodidae	Eastern gray kangaroo	terrestrial	non-cooperative	nonfossorial	49500	49.5	2.083333333	25	AnAge	captivity	large	high
Macropus_parma	Mammalia	Diprotodontia	Macropodidae	Parma wallaby	terrestrial	non-cooperative	nonfossorial	4250	4.25	1.325	15.9	AnAge	captivity	large	high
Macropus_robustus	Mammalia	Diprotodontia	Macropodidae	Wallaroo	terrestrial	non-cooperative	nonfossorial	30000	30	1.833333333	22	AnAge	captivity	medium	acceptable
Macropus_rufogriseus	Mammalia	Diprotodontia	Macropodidae	Red-necked wallaby	terrestrial	non-cooperative	nonfossorial	16200	16.2	1.266666667	15.2	AnAge	captivity	large	acceptable
Macropus_rufus	Mammalia	Diprotodontia	Macropodidae	Red kangaroo	terrestrial	non-cooperative	nonfossorial	55000	55	2.083333333	25	AnAge	captivity	large	high
Macroscelides_proboscideus	Mammalia	Macroscelidea	Macroscelididae	Short-eared elephant shrew	terrestrial	non-cooperative	nonfossorial	40	0.04	0.725	8.7	AnAge	captivity	medium	acceptable
Macrotis_lagotis	Mammalia	Peramelemorphia	Thylacomyidae	Rabbit-bandicoot or bilby	terrestrial	non-cooperative	nonfossorial	1300	1.3	0.8	9.6	AnAge	captivity	medium	acceptable
Madoqua_guentheri	Mammalia	Artiodactyla	Bovidae	Gunther's dik-dik	terrestrial	non-cooperative	nonfossorial	4550	4.55	1.458333333	17.5	AnAge	captivity	small	acceptable
Madoqua_kirkii	Mammalia	Artiodactyla	Bovidae	Kirk's dik-dik	terrestrial	non-cooperative	nonfossorial	5000	5	1.441666667	17.3	AnAge	captivity	medium	acceptable
Mandrillus_leucophaeus	Mammalia	Primates	Cercopithecidae	Drill	semiarboreal	non-cooperative	nonfossorial	18250	18.25	3.25	39	AnAge	captivity	medium	acceptable
Mandrillus_sphinx	Mammalia	Primates	Cercopithecidae	Mandrill	semiarboreal	non-cooperative	nonfossorial	23000	23	3.333333333	40	AnAge	captivity	large	high
Marmota_caligata	Mammalia	Rodentia	Sciuridae	Hoary marmot	terrestrial	non-cooperative	nonfossorial	4300	4.3	1.008333333	12.1	AnAge	captivity	small	questionable
Marmota_flaviventris	Mammalia	Rodentia	Sciuridae	Yellow-bellied marmot	terrestrial	non-cooperative	nonfossorial	3500	3.5	1.766666667	21.2	AnAge	captivity	tiny	acceptable
Marmota_marmota	Mammalia	Rodentia	Sciuridae	Alpine marmot	terrestrial	cooperative	nonfossorial	3500	3.5	1.45	17.4	AnAge	captivity	medium	acceptable
Marmota_monax	Mammalia	Rodentia	Sciuridae	Woodchuck	terrestrial	non-cooperative	nonfossorial	4000	4	1.166666667	14	AnAge	captivity	medium	acceptable
Marmota_vancouverensis	Mammalia	Rodentia	Sciuridae	Vancouver marmot	terrestrial	non-cooperative	nonfossorial	4750	4.75	1.008333333	12.1	AnAge	captivity	medium	acceptable
Martes_americana	Mammalia	Carnivora	Mustelidae	American marten	semiarboreal	non-cooperative	nonfossorial	884	0.884	1.483333333	17.8	AnAge	captivity	tiny	acceptable
Martes_flavigula	Mammalia	Carnivora	Mustelidae	Yellow-throated marten	semiarboreal	non-cooperative	nonfossorial	2500	2.5	1.333333333	16	AnAge	captivity	medium	acceptable
Martes_foina	Mammalia	Carnivora	Mustelidae	Beech marten	terrestrial	non-cooperative	nonfossorial	1700	1.7	1.516666667	18.2	AnAge	captivity	small	acceptable
Martes_martes	Mammalia	Carnivora	Mustelidae	European pine marten	semiarboreal	non-cooperative	nonfossorial	1300	1.3	1.516666667	18.2	AnAge	captivity	small	acceptable
Martes_pennanti	Mammalia	Carnivora	Mustelidae	Fisher	semiarboreal	non-cooperative	nonfossorial	3175	3.175	1.191666667	14.3	AnAge	captivity	small	acceptable
Martes_zibellina	Mammalia	Carnivora	Mustelidae	Sable	terrestrial	non-cooperative	nonfossorial	1066.7	1.0667	1.533333333	18.4	AnAge	captivity	small	acceptable
Mazama_americana	Mammalia	Artiodactyla	Cervidae	Red brocket	terrestrial	non-cooperative	nonfossorial	33000	33	1.425	17.1	AnAge	captivity	medium	acceptable
Mazama_gouazoubira	Mammalia	Artiodactyla	Cervidae	Gray brocket	terrestrial	non-cooperative	nonfossorial	17000	17	1.233333333	14.8	AnAge	captivity	small	acceptable
Meles_meles	Mammalia	Carnivora	Mustelidae	Old World badger	terrestrial	non-cooperative	nonfossorial	13000	13	1.55	18.6	AnAge	captivity	medium	acceptable
Mellivora_capensis	Mammalia	Carnivora	Mustelidae	Honey badger	terrestrial	non-cooperative	nonfossorial	10000	10	2.608333333	31.3	AnAge	captivity	medium	acceptable
Melogale_moschata	Mammalia	Carnivora	Mustelidae	Chinese ferret-badger	terrestrial	non-cooperative	nonfossorial	672	0.672	1.583333333	19	AnAge	captivity	tiny	acceptable
Melursus_ursinus	Mammalia	Carnivora	Ursidae	Sloth bear	terrestrial	non-cooperative	nonfossorial	1.00E+05	100	2.775	33.3	AnAge	captivity	medium	acceptable
Mephitis_mephitis	Mammalia	Carnivora	Mephitidae	Striped skunk	terrestrial	non-cooperative	nonfossorial	3500	3.5	1.158333333	13.9	AnAge	captivity	medium	acceptable
Meriones_crassus	Mammalia	Rodentia	Muridae	Sundevall's jird	terrestrial	non-cooperative	nonfossorial	35	0.035	0.466666667	5.6	AnAge	captivity	small	acceptable
Meriones_libycus	Mammalia	Rodentia	Muridae	Libyan jird	terrestrial	non-cooperative	nonfossorial	100	0.1	0.433333333	5.2	AnAge	captivity	medium	acceptable
Meriones_meridianus	Mammalia	Rodentia	Muridae	Mid-day jird	terrestrial	non-cooperative	nonfossorial	53	0.053	0.566666667	6.8	AnAge	captivity	medium	acceptable
Meriones_persicus	Mammalia	Rodentia	Muridae	Persian jird	terrestrial	non-cooperative	nonfossorial	100	0.1	0.5	6	AnAge	captivity	small	acceptable
Meriones_unguiculatus	Mammalia	Rodentia	Muridae	Mongolian jird	terrestrial	non-cooperative	nonfossorial	53.2	0.0532	0.525	6.3	AnAge	captivity	medium	acceptable
Meriones_vinogradovi	Mammalia	Rodentia	Muridae	Vinogradov's jird	terrestrial	non-cooperative	nonfossorial	150	0.15	0.558333333	6.7	AnAge	captivity	small	acceptable
Mesembriomys_gouldii	Mammalia	Rodentia	Muridae	Black-footed tree rat	arboreal	non-cooperative	nonfossorial	900	0.9	0.65	7.8	AnAge	captivity	small	acceptable
Mesembriomys_macrurus	Mammalia	Rodentia	Muridae	Golden-backed tree rat	arboreal	non-cooperative	nonfossorial	268.5	0.2685	0.591666667	7.1	AnAge	captivity	small	acceptable
Mesocricetus_auratus	Mammalia	Rodentia	Cricetidae	Golden hamster	terrestrial	non-cooperative	nonfossorial	105	0.105	0.325	3.9	AnAge	captivity	medium	acceptable
Mesocricetus_brandti	Mammalia	Rodentia	Cricetidae	Brandt's hamster	terrestrial	non-cooperative	nonfossorial	174	0.174	0.366666667	4.4	AnAge	unknown	medium	acceptable
Micaelamys_namaquensis	Mammalia	Rodentia	Muridae	Rock mouse	terrestrial	non-cooperative	nonfossorial	47.6	0.0476	0.391666667	4.7	AnAge	captivity	small	acceptable
Microcebus_murinus	Mammalia	Primates	Cheirogaleidae	Gray mouse lemur	semiarboreal	non-cooperative	nonfossorial	64.8	0.0648	1.516666667	18.2	AnAge	captivity	medium	acceptable
Microgale_dobsoni	Mammalia	Afrosoricida	Tenrecidae	Dobson's shrew tenrec	terrestrial	non-cooperative	nonfossorial	37.8	0.0378	0.466666667	5.6	AnAge	captivity	small	acceptable
Microgale_talazaci	Mammalia	Afrosoricida	Tenrecidae	Talazac's shrew tenrec	terrestrial	non-cooperative	nonfossorial	50	0.05	0.483333333	5.8	AnAge	captivity	small	acceptable
Micromys_minutus	Mammalia	Rodentia	Muridae	Old World harvest mouse	arboreal	non-cooperative	nonfossorial	6	0.006	0.316666667	3.8	AnAge	captivity	large	acceptable
Microtus_agrestis	Mammalia	Rodentia	Cricetidae	Field vole	terrestrial	non-cooperative	nonfossorial	46	0.046	0.4	4.8	AnAge	captivity	small	acceptable
Microtus_arvalis	Mammalia	Rodentia	Cricetidae	Common vole	terrestrial	non-cooperative	nonfossorial	27.5	0.0275	0.4	4.8	AnAge	captivity	small	acceptable
Microtus_guentheri	Mammalia	Rodentia	Cricetidae	Vole	terrestrial	non-cooperative	nonfossorial	51.6	0.0516	0.325	3.9	AnAge	captivity	small	acceptable
Microtus_ochrogaster	Mammalia	Rodentia	Cricetidae	Prairie vole	terrestrial	cooperative	nonfossorial	40	0.04	0.441666667	5.3	AnAge	captivity	small	acceptable
Microtus_pinetorum	Mammalia	Rodentia	Cricetidae	Woodland vole	terrestrial	cooperative	nonfossorial	25.5	0.0255	0.316666667	3.8	AnAge	captivity	small	acceptable
Miopithecus_talapoin	Mammalia	Primates	Cercopithecidae	Talapoin	semiarboreal	non-cooperative	nonfossorial	1384.5	1.3845	2.308333333	27.7	AnAge	captivity	medium	acceptable
Mirza_coquereli	Mammalia	Primates	Cheirogaleidae	Giant mouse lemur	arboreal	non-cooperative	nonfossorial	311.2	0.3112	1.45	17.4	AnAge	captivity	small	acceptable
Monodelphis_domestica	Mammalia	Didelphimorphia	Didelphidae	Gray short-tailed opossum	semiarboreal	non-cooperative	nonfossorial	105	0.105	0.425	5.1	AnAge	captivity	medium	acceptable
Moschiola_meminna	Mammalia	Artiodactyla	Tragulidae	Indian spotted chevrotain	terrestrial	non-cooperative	nonfossorial	2450	2.45	1.208333333	14.5	AnAge	captivity	small	acceptable
Mungos_mungo	Mammalia	Carnivora	Herpestidae	Banded mongoose	terrestrial	cooperative	nonfossorial	1331.5	1.3315	1.45	17.4	AnAge	captivity	large	high
Muntiacus_muntjak	Mammalia	Artiodactyla	Cervidae	Indian muntjac	terrestrial	non-cooperative	nonfossorial	21000	21	1.566666667	18.8	AnAge	captivity	medium	acceptable
Muntiacus_reevesi	Mammalia	Artiodactyla	Cervidae	Reeves's muntjac	terrestrial	non-cooperative	nonfossorial	18000	18	1.933333333	23.2	AnAge	captivity	large	high
Mus_minutoides	Mammalia	Rodentia	Muridae	Mouse	terrestrial	non-cooperative	nonfossorial	7.2	0.0072	0.358333333	4.3	AnAge	captivity	medium	acceptable
Muscardinus_avellanarius	Mammalia	Rodentia	Gliridae	Hazel dormouse	arboreal	non-cooperative	nonfossorial	27.3	0.0273	0.441666667	5.3	AnAge	captivity	tiny	acceptable
Mustela_erminea	Mammalia	Carnivora	Mustelidae	Ermine	terrestrial	non-cooperative	nonfossorial	110.3	0.1103	1.041666667	12.5	AnAge	captivity	small	acceptable
Mustela_eversmanii	Mammalia	Carnivora	Mustelidae	Steppe polecat	terrestrial	non-cooperative	nonfossorial	1350	1.35	0.758333333	9.1	AnAge	captivity	small	acceptable
Mustela_frenata	Mammalia	Carnivora	Mustelidae	Long-tailed weasel	terrestrial	non-cooperative	nonfossorial	150.6	0.1506	0.733333333	8.8	AnAge	captivity	tiny	acceptable
Mustela_nigripes	Mammalia	Carnivora	Mustelidae	Black-footed ferret	terrestrial	non-cooperative	nonfossorial	1021	1.021	0.783333333	9.4	AnAge	captivity	medium	acceptable
Mustela_nivalis	Mammalia	Carnivora	Mustelidae	Least weasel	terrestrial	non-cooperative	nonfossorial	46.9	0.0469	0.758333333	9.1	AnAge	captivity	small	acceptable
Mustela_putorius	Mammalia	Carnivora	Mustelidae	European polecat	terrestrial	non-cooperative	nonfossorial	809	0.809	0.925	11.1	AnAge	captivity	large	acceptable
Mustela_sibirica	Mammalia	Carnivora	Mustelidae	Siberian weasel	terrestrial	non-cooperative	nonfossorial	565	0.565	0.733333333	8.8	AnAge	captivity	medium	acceptable
Myodes_glareolus	Mammalia	Rodentia	Cricetidae	Bank vole	terrestrial	non-cooperative	nonfossorial	20.8	0.0208	0.408333333	4.9	AnAge	captivity	small	acceptable
Myoprocta_acouchy	Mammalia	Rodentia	Dasyproctidae	Red acouchi	terrestrial	non-cooperative	nonfossorial	775	0.775	1.233333333	14.8	AnAge	captivity	small	acceptable
Myosorex_varius	Mammalia	Soricomorpha	Soricidae	Forest shrew	terrestrial	non-cooperative	nonfossorial	17.5	0.0175	0.175	2.1	AnAge	captivity	small	acceptable
Myrmecobius_fasciatus	Mammalia	Dasyuromorphia	Myrmecobiidae	Numbat	terrestrial	non-cooperative	nonfossorial	471.5	0.4715	0.916666667	11	AnAge	captivity	small	acceptable
Myrmecophaga_tridactyla	Mammalia	Pilosa	Myrmecophagidae	Giant anteater	terrestrial	non-cooperative	nonfossorial	28500	28.5	2.583333333	31	AnAge	captivity	medium	acceptable
Mystromys_albicaudatus	Mammalia	Rodentia	Nesomyidae	White-tailed mouse	terrestrial	non-cooperative	nonfossorial	106	0.106	0.525	6.3	AnAge	captivity	small	acceptable
Naemorhedus_baileyi	Mammalia	Artiodactyla	Bovidae	Red goral	terrestrial	non-cooperative	nonfossorial	28863	28.863	1.583333333	19	AnAge	captivity	small	acceptable
Naemorhedus_caudatus	Mammalia	Artiodactyla	Bovidae	Chinese goral	terrestrial	non-cooperative	nonfossorial	27000	27	1.691666667	20.3	AnAge	captivity	small	acceptable
Naemorhedus_goral	Mammalia	Artiodactyla	Bovidae	Goral	terrestrial	non-cooperative	nonfossorial	31750	31.75	1.466666667	17.6	AnAge	captivity	small	acceptable
Nandinia_binotata	Mammalia	Carnivora	Nandiniidae	African palm civet	semiarboreal	non-cooperative	nonfossorial	1900	1.9	1.75	21	AnAge	captivity	tiny	acceptable
Nanger_dama	Mammalia	Artiodactyla	Bovidae	Dama gazelle	terrestrial	non-cooperative	nonfossorial	73000	73	1.608333333	19.3	AnAge	captivity	large	acceptable
Nanger_granti	Mammalia	Artiodactyla	Bovidae	Grant's gazelle	terrestrial	non-cooperative	nonfossorial	67000	67	1.641666667	19.7	AnAge	captivity	medium	acceptable
Nanger_soemmerringii	Mammalia	Artiodactyla	Bovidae	Soemmering's gazelle	terrestrial	non-cooperative	nonfossorial	48500	48.5	1.291666667	15.5	AnAge	captivity	medium	acceptable
Nasalis_larvatus	Mammalia	Primates	Cercopithecidae	Proboscis monkey	arboreal	non-cooperative	nonfossorial	14617.5	14.6175	2.091666667	25.1	AnAge	captivity	small	acceptable
Nasua_narica	Mammalia	Carnivora	Procyonidae	White-nosed coati	semiarboreal	non-cooperative	nonfossorial	3750	3.75	2.2	26.4	AnAge	captivity	medium	acceptable
Nasua_nasua	Mammalia	Carnivora	Procyonidae	South american coati	semiarboreal	non-cooperative	nonfossorial	4750	4.75	1.975	23.7	AnAge	captivity	large	high
Neofelis_nebulosa	Mammalia	Carnivora	Felidae	Clouded leopard	semiarboreal	non-cooperative	nonfossorial	19500	19.5	1.65	19.8	AnAge	captivity	medium	acceptable
Neotoma_albigula	Mammalia	Rodentia	Cricetidae	White-throated woodrat	terrestrial	non-cooperative	nonfossorial	209	0.209	0.791666667	9.5	AnAge	captivity	small	acceptable
Neotoma_floridana	Mammalia	Rodentia	Cricetidae	Eastern woodrat	terrestrial	non-cooperative	nonfossorial	291	0.291	0.716666667	8.6	AnAge	captivity	medium	acceptable
Neotoma_lepida	Mammalia	Rodentia	Cricetidae	Desert woodrat	terrestrial	non-cooperative	nonfossorial	236	0.236	0.875	10.5	AnAge	captivity	small	acceptable
Neotragus_moschatus	Mammalia	Artiodactyla	Bovidae	Suni	terrestrial	non-cooperative	nonfossorial	6500	6.5	1.125	13.5	AnAge	captivity	small	acceptable
Neotragus_pygmaeus	Mammalia	Artiodactyla	Bovidae	Royal antelope	terrestrial	non-cooperative	nonfossorial	2250	2.25	0.925	11.1	AnAge	captivity	small	acceptable
Nomascus_concolor	Mammalia	Primates	Hylobatidae	Crested gibbon	arboreal	non-cooperative	nonfossorial	6852.5	6.8525	3.841666667	46.1	AnAge	captivity	small	acceptable
Nomascus_leucogenys	Mammalia	Primates	Hylobatidae	White-cheeked gibbon	arboreal	non-cooperative	nonfossorial	6000	6	3.675	44.1	AnAge	captivity	small	acceptable
Notomys_alexis	Mammalia	Rodentia	Muridae	Spinifex hopping mouse	terrestrial	non-cooperative	nonfossorial	35	0.035	0.533333333	6.4	AnAge	captivity	medium	acceptable
Notomys_mitchellii	Mammalia	Rodentia	Muridae	Mitchell's hopping mouse	terrestrial	non-cooperative	nonfossorial	52	0.052	0.441666667	5.3	AnAge	captivity	small	acceptable
Nyctereutes_procyonoides	Mammalia	Carnivora	Canidae	Raccoon dog	terrestrial	non-cooperative	nonfossorial	6500	6.5	1.383333333	16.6	AnAge	captivity	medium	acceptable
Nycticebus_coucang	Mammalia	Primates	Lorisidae	Slow loris	arboreal	non-cooperative	nonfossorial	890.5	0.8905	2.15	25.8	AnAge	captivity	medium	acceptable
Nycticebus_pygmaeus	Mammalia	Primates	Lorisidae	Pygmy slow loris	arboreal	non-cooperative	nonfossorial	419	0.419	1.608333333	19.3	AnAge	captivity	medium	acceptable
Nyctomys_sumichrasti	Mammalia	Rodentia	Cricetidae	Vesper rat	semiarboreal	non-cooperative	nonfossorial	50	0.05	0.475	5.7	AnAge	captivity	small	acceptable
Ochotona_hyperborea	Mammalia	Lagomorpha	Ochotonidae	Northern pika	terrestrial	non-cooperative	nonfossorial	120	0.12	0.783333333	9.4	AnAge	captivity	small	acceptable
Ochotona_princeps	Mammalia	Lagomorpha	Ochotonidae	American pika	terrestrial	non-cooperative	nonfossorial	100	0.1	0.583333333	7	AnAge	captivity	small	acceptable
Ochrotomys_nuttalli	Mammalia	Rodentia	Cricetidae	Golden mouse	terrestrial	non-cooperative	nonfossorial	22	0.022	0.7	8.4	AnAge	captivity	small	acceptable
Octodon_degus	Mammalia	Rodentia	Octodontidae	Degu	terrestrial	non-cooperative	nonfossorial	235	0.235	1.166666667	14	AnAge	captivity	large	acceptable
Odocoileus_hemionus	Mammalia	Artiodactyla	Cervidae	Mule deer	terrestrial	non-cooperative	nonfossorial	57000	57	1.833333333	22	AnAge	captivity	medium	acceptable
Odocoileus_virginianus	Mammalia	Artiodactyla	Cervidae	White-tailed deer	terrestrial	non-cooperative	nonfossorial	87000	87	1.916666667	23	AnAge	captivity	large	high
Okapia_johnstoni	Mammalia	Artiodactyla	Giraffidae	Okapi	terrestrial	non-cooperative	nonfossorial	225000	225	2.791666667	33.5	AnAge	captivity	medium	acceptable
Onychogalea_fraenata	Mammalia	Diprotodontia	Macropodidae	Ridled nail-tailed wallaby	terrestrial	non-cooperative	nonfossorial	5500	5.5	0.616666667	7.4	AnAge	captivity	small	acceptable
Onychogalea_unguifera	Mammalia	Diprotodontia	Macropodidae	Northern nail-tailed wallaby	terrestrial	non-cooperative	nonfossorial	5800	5.8	0.458333333	5.5	AnAge	captivity	small	acceptable
Onychomys_leucogaster	Mammalia	Rodentia	Cricetidae	Northern grasshopper mouse	terrestrial	non-cooperative	nonfossorial	32.5	0.0325	0.466666667	5.6	AnAge	captivity	tiny	acceptable
Onychomys_torridus	Mammalia	Rodentia	Cricetidae	Southern grasshopper mouse	terrestrial	non-cooperative	nonfossorial	22	0.022	0.383333333	4.6	AnAge	captivity	small	acceptable
Oreamnos_americanus	Mammalia	Artiodactyla	Bovidae	Mountain goat	terrestrial	non-cooperative	nonfossorial	90000	90	1.733333333	20.8	AnAge	captivity	small	acceptable
Oreotragus_oreotragus	Mammalia	Artiodactyla	Bovidae	Klipspringer	terrestrial	non-cooperative	nonfossorial	12000	12	2.158333333	25.9	AnAge	captivity	medium	acceptable
Orycteropus_afer	Mammalia	Tubulidentata	Orycteropodidae	Aardvark	terrestrial	non-cooperative	nonfossorial	60000	60	2.483333333	29.8	AnAge	captivity	medium	acceptable
Oryx_dammah	Mammalia	Artiodactyla	Bovidae	Scimitar-horned oryx	terrestrial	non-cooperative	nonfossorial	177500	177.5	2.291666667	27.5	AnAge	captivity	large	high
Oryx_gazella	Mammalia	Artiodactyla	Bovidae	Gemsbok	terrestrial	non-cooperative	nonfossorial	170000	170	1.983333333	23.8	AnAge	captivity	large	high
Oryx_leucoryx	Mammalia	Artiodactyla	Bovidae	Arabian oryx	terrestrial	non-cooperative	nonfossorial	121350	121.35	1.733333333	20.8	AnAge	captivity	large	high
Otocyon_megalotis	Mammalia	Carnivora	Canidae	Bat-eared fox	terrestrial	non-cooperative	nonfossorial	4150	4.15	1.416666667	17	AnAge	captivity	medium	acceptable
Otolemur_crassicaudatus	Mammalia	Primates	Galagidae	Greater galago	arboreal	non-cooperative	nonfossorial	1094.5	1.0945	1.891666667	22.7	AnAge	captivity	medium	acceptable
Otolemur_garnettii	Mammalia	Primates	Galagidae	Small-eared galago	arboreal	non-cooperative	nonfossorial	1300	1.3	1.666666667	20	AnAge	captivity	medium	acceptable
Ourebia_ourebi	Mammalia	Artiodactyla	Bovidae	Oribi	terrestrial	non-cooperative	nonfossorial	17000	17	1.325	15.9	AnAge	captivity	tiny	acceptable
Ovibos_moschatus	Mammalia	Artiodactyla	Bovidae	Muskox	terrestrial	non-cooperative	nonfossorial	315000	315	2.283333333	27.4	AnAge	captivity	medium	acceptable
Ovis_ammon	Mammalia	Artiodactyla	Bovidae	Argali	terrestrial	non-cooperative	nonfossorial	160000	160	1.4	16.8	AnAge	captivity	small	acceptable
Ovis_canadensis	Mammalia	Artiodactyla	Bovidae	Bighorn sheep	terrestrial	non-cooperative	nonfossorial	70275	70.275	1.716666667	20.6	AnAge	captivity	medium	acceptable
Ovis_dalli	Mammalia	Artiodactyla	Bovidae	Dall's sheep	terrestrial	non-cooperative	nonfossorial	73100	73.1	1.633333333	19.6	AnAge	captivity	medium	acceptable
Ozotoceros_bezoarticus	Mammalia	Artiodactyla	Cervidae	Pampas deer	terrestrial	non-cooperative	nonfossorial	32500	32.5	1.825	21.9	AnAge	captivity	tiny	acceptable
Pachyuromys_duprasi	Mammalia	Rodentia	Muridae	Fat-tailed gerbil	terrestrial	non-cooperative	nonfossorial	40	0.04	0.691666667	8.3	AnAge	captivity	small	acceptable
Paguma_larvata	Mammalia	Carnivora	Viverridae	Masked palm civet	semiarboreal	non-cooperative	nonfossorial	4300	4.3	2.283333333	27.4	AnAge	captivity	small	acceptable
Pan_paniscus	Mammalia	Primates	Hominidae	Pygmy chimpanzee or bonobo	semiarboreal	non-cooperative	nonfossorial	39925	39.925	4.583333333	55	AnAge	captivity	tiny	acceptable
Pan_troglodytes	Mammalia	Primates	Hominidae	Chimpanzee	semiarboreal	non-cooperative	nonfossorial	44983.5	44.9835	4.95	59.4	AnAge	captivity	large	acceptable
Panthera_leo	Mammalia	Carnivora	Felidae	Lion	terrestrial	non-cooperative	nonfossorial	175000	175	2.25	27	AnAge	captivity	large	high
Panthera_onca	Mammalia	Carnivora	Felidae	Jaguar	terrestrial	non-cooperative	nonfossorial	81150	81.15	2.333333333	28	AnAge	captivity	large	high
Panthera_pardus	Mammalia	Carnivora	Felidae	Leopard	terrestrial	non-cooperative	nonfossorial	53750	53.75	2.275	27.3	AnAge	captivity	large	high
Panthera_tigris	Mammalia	Carnivora	Felidae	Tiger	terrestrial	non-cooperative	nonfossorial	119700	119.7	2.191666667	26.3	AnAge	captivity	large	high
Papio_hamadryas	Mammalia	Primates	Cercopithecidae	Hamadryas baboon	terrestrial	non-cooperative	nonfossorial	18000	18	3.125	37.5	AnAge	captivity	large	high
Paradoxurus_hermaphroditus	Mammalia	Carnivora	Viverridae	Asian palm civet	semiarboreal	non-cooperative	nonfossorial	3100	3.1	2.041666667	24.5	AnAge	captivity	tiny	acceptable
Paraechinus_aethiopicus	Mammalia	Erinaceomorpha	Erinaceidae	Desert hedgehog	terrestrial	non-cooperative	nonfossorial	188	0.188	0.525	6.3	AnAge	captivity	small	acceptable
Paraechinus_hypomelas	Mammalia	Erinaceomorpha	Erinaceidae	Brandt's hedgehog	terrestrial	non-cooperative	nonfossorial	292	0.292	0.583333333	7	AnAge	captivity	small	acceptable
Pecari_tajacu	Mammalia	Artiodactyla	Tayassuidae	Collared peccary	terrestrial	non-cooperative	nonfossorial	20200	20.2	2.625	31.5	AnAge	captivity	large	high
Pedetes_capensis	Mammalia	Rodentia	Pedetidae	Springhare	terrestrial	non-cooperative	nonfossorial	3500	3.5	1.666666667	20	AnAge	captivity	small	acceptable
Perameles_bougainville	Mammalia	Peramelemorphia	Peramelidae	Western barred bandicoot	terrestrial	non-cooperative	nonfossorial	226	0.226	0.483333333	5.8	AnAge	captivity	small	acceptable
Perameles_gunnii	Mammalia	Peramelemorphia	Peramelidae	Eastern barred bandicoot	terrestrial	non-cooperative	nonfossorial	766	0.766	0.508333333	6.1	AnAge	captivity	medium	acceptable
Perameles_nasuta	Mammalia	Peramelemorphia	Peramelidae	Long-nosed bandicoot	terrestrial	non-cooperative	nonfossorial	859	0.859	0.466666667	5.6	AnAge	captivity	small	acceptable
Perodicticus_potto	Mammalia	Primates	Lorisidae	Potto	arboreal	non-cooperative	nonfossorial	919.9	0.9199	2.7	32.4	AnAge	captivity	small	acceptable
Perognathus_amplus	Mammalia	Rodentia	Heteromyidae	Arizona pocket mouse	terrestrial	non-cooperative	nonfossorial	11.7	0.0117	0.491666667	5.9	AnAge	captivity	small	acceptable
Perognathus_longimembris	Mammalia	Rodentia	Heteromyidae	Little pocket mouse	terrestrial	non-cooperative	nonfossorial	8	0.008	0.691666667	8.3	AnAge	captivity	small	acceptable
Perognathus_parvus	Mammalia	Rodentia	Heteromyidae	Great Basin pocket mouse	terrestrial	non-cooperative	nonfossorial	20.1	0.0201	0.483333333	5.8	AnAge	captivity	small	acceptable
Peromyscus_californicus	Mammalia	Rodentia	Cricetidae	California mouse	terrestrial	cooperative	nonfossorial	42	0.042	0.458333333	5.5	AnAge	captivity	small	acceptable
Peromyscus_crinitus	Mammalia	Rodentia	Cricetidae	Canyon mouse	terrestrial	non-cooperative	nonfossorial	16.5	0.0165	0.641666667	7.7	AnAge	captivity	small	acceptable
Peromyscus_eremicus	Mammalia	Rodentia	Cricetidae	Cactus mouse	terrestrial	non-cooperative	nonfossorial	25	0.025	0.616666667	7.4	AnAge	captivity	medium	acceptable
Peromyscus_guatemalensis	Mammalia	Rodentia	Cricetidae	Guatemalan deer mouse	terrestrial	non-cooperative	nonfossorial	40	0.04	0.475	5.7	AnAge	captivity	small	acceptable
Peromyscus_leucopus	Mammalia	Rodentia	Cricetidae	White-footed mouse	terrestrial	non-cooperative	nonfossorial	23	0.023	0.658333333	7.9	AnAge	captivity	small	acceptable
Peromyscus_maniculatus	Mammalia	Rodentia	Cricetidae	Deer mouse	terrestrial	non-cooperative	nonfossorial	20.5	0.0205	0.691666667	8.3	AnAge	captivity	medium	acceptable
Peromyscus_polionotus	Mammalia	Rodentia	Cricetidae	Oldfield mouse	terrestrial	cooperative	nonfossorial	14	0.014	0.458333333	5.5	AnAge	captivity	medium	acceptable
Peromyscus_truei	Mammalia	Rodentia	Cricetidae	Pinyon mouse	terrestrial	non-cooperative	nonfossorial	25	0.025	0.45	5.4	AnAge	captivity	small	acceptable
Petaurista_alborufus	Mammalia	Rodentia	Sciuridae	Red and white giant flying squirrel	arboreal	non-cooperative	nonfossorial	1700	1.7	1.783333333	21.4	AnAge	captivity	small	acceptable
Petaurista_leucogenys	Mammalia	Rodentia	Sciuridae	Japanese giant flying squirrel	arboreal	non-cooperative	nonfossorial	1650	1.65	1.6	19.2	AnAge	captivity	small	acceptable
Petaurus_australis	Mammalia	Diprotodontia	Petauridae	Yellow-bellied glider	arboreal	non-cooperative	nonfossorial	572.5	0.5725	1.25	15	AnAge	captivity	small	acceptable
Petaurus_breviceps	Mammalia	Diprotodontia	Petauridae	Sugar glider	arboreal	non-cooperative	nonfossorial	110	0.11	1.483333333	17.8	AnAge	captivity	large	high
Petaurus_norfolcensis	Mammalia	Diprotodontia	Petauridae	Squirrel glider	arboreal	non-cooperative	nonfossorial	405	0.405	1.233333333	14.8	AnAge	captivity	medium	acceptable
Petrogale_brachyotis	Mammalia	Diprotodontia	Macropodidae	Western rock wallaby	terrestrial	non-cooperative	nonfossorial	3700	3.7	0.841666667	10.1	AnAge	captivity	small	acceptable
Petrogale_concinna	Mammalia	Diprotodontia	Macropodidae	Nabarlek	terrestrial	non-cooperative	nonfossorial	1250	1.25	0.975	11.7	AnAge	captivity	small	acceptable
Petrogale_penicillata	Mammalia	Diprotodontia	Macropodidae	Brush-tailed rock wallaby	terrestrial	non-cooperative	nonfossorial	6000	6	1.191666667	14.3	AnAge	captivity	medium	acceptable
Petrogale_xanthopus	Mammalia	Diprotodontia	Macropodidae	Ringtailed rock wallaby	terrestrial	non-cooperative	nonfossorial	6000	6	1.2	14.4	AnAge	captivity	medium	acceptable
Phacochoerus_africanus	Mammalia	Artiodactyla	Suidae	Wart hog	terrestrial	non-cooperative	nonfossorial	1.00E+05	100	1.741666667	20.9	AnAge	captivity	large	high
Phalanger_gymnotis	Mammalia	Diprotodontia	Phalangeridae	Ground cuscus	arboreal	non-cooperative	nonfossorial	2400	2.4	1.575	18.9	AnAge	captivity	small	acceptable
Phaner_furcifer	Mammalia	Primates	Cheirogaleidae	Fork-marked lemur	arboreal	non-cooperative	nonfossorial	400	0.4	2.083333333	25	AnAge	captivity	small	acceptable
Phascogale_calura	Mammalia	Dasyuromorphia	Dasyuridae	Red-tailed phascogale	arboreal	non-cooperative	nonfossorial	43	0.043	0.391666667	4.7	AnAge	captivity	medium	acceptable
Phascolarctos_cinereus	Mammalia	Diprotodontia	Phascolarctidae	Koala	arboreal	non-cooperative	nonfossorial	9300	9.3	1.841666667	22.1	AnAge	captivity	large	high
Philander_opossum	Mammalia	Didelphimorphia	Didelphidae	Gray four-eyed opossum	semiarboreal	non-cooperative	nonfossorial	450	0.45	0.366666667	4.4	AnAge	captivity	small	acceptable
Philantomba_maxwellii	Mammalia	Artiodactyla	Bovidae	Maxwell's duiker	terrestrial	non-cooperative	nonfossorial	7000	7	1.525	18.3	AnAge	captivity	small	acceptable
Philantomba_monticola	Mammalia	Artiodactyla	Bovidae	Blue duiker	terrestrial	non-cooperative	nonfossorial	6250	6.25	1.325	15.9	AnAge	captivity	medium	acceptable
Phloeomys_cumingi	Mammalia	Rodentia	Muridae	Slender-tailed cloud rat	arboreal	non-cooperative	nonfossorial	1750	1.75	1.133333333	13.6	AnAge	captivity	small	acceptable
Phloeomys_pallidus	Mammalia	Rodentia	Muridae	Northern Luzon slender-tailed cloud rat	arboreal	non-cooperative	nonfossorial	1744	1.744	0.891666667	10.7	AnAge	captivity	medium	acceptable
Phodopus_sungorus	Mammalia	Rodentia	Cricetidae	Dzhungarian hamster	terrestrial	non-cooperative	nonfossorial	23.4	0.0234	0.325	3.9	AnAge	captivity	medium	acceptable
Pithecia_monachus	Mammalia	Primates	Pitheciidae	Monk saki	arboreal	non-cooperative	nonfossorial	1780	1.78	2.083333333	25	AnAge	captivity	tiny	acceptable
Pithecia_pithecia	Mammalia	Primates	Pitheciidae	Guianan saki	arboreal	non-cooperative	nonfossorial	1480	1.48	3	36	AnAge	captivity	large	high
Planigale_maculata	Mammalia	Dasyuromorphia	Dasyuridae	Pygmy planigale	terrestrial	non-cooperative	nonfossorial	10	0.01	0.483333333	5.8	AnAge	captivity	small	acceptable
Planigale_tenuirostris	Mammalia	Dasyuromorphia	Dasyuridae	Narrow-nosed planigale	terrestrial	non-cooperative	nonfossorial	5.3	0.0053	0.433333333	5.2	AnAge	captivity	small	acceptable
Podomys_floridanus	Mammalia	Rodentia	Cricetidae	Florida mouse	terrestrial	non-cooperative	nonfossorial	32	0.032	0.616666667	7.4	AnAge	captivity	small	acceptable
Pongo_pygmaeus	Mammalia	Primates	Hominidae	Orangutan	arboreal	non-cooperative	nonfossorial	64475	64.475	4.916666667	59	AnAge	captivity	large	acceptable
Potamochoerus_porcus	Mammalia	Artiodactyla	Suidae	Red river hog	terrestrial	non-cooperative	nonfossorial	88000	88	1.833333333	22	AnAge	captivity	large	high
Potorous_longipes	Mammalia	Diprotodontia	Potoroidae	Long-footed potoroo	terrestrial	non-cooperative	nonfossorial	1650	1.65	1.275	15.3	AnAge	captivity	small	acceptable
Potorous_tridactylus	Mammalia	Diprotodontia	Potoroidae	Long-nosed potoroo	terrestrial	non-cooperative	nonfossorial	1430	1.43	1.208333333	14.5	AnAge	captivity	medium	acceptable
Potos_flavus	Mammalia	Carnivora	Procyonidae	Kinkajou	arboreal	non-cooperative	nonfossorial	3000	3	3.2	38.4	AnAge	captivity	medium	acceptable
Presbytis_melalophos	Mammalia	Primates	Cercopithecidae	Mitred leaf monkey	arboreal	non-cooperative	nonfossorial	6540	6.54	1.666666667	20	AnAge	captivity	small	acceptable
Priodontes_maximus	Mammalia	Cingulata	Dasypodidae	Giant armadillo	terrestrial	non-cooperative	nonfossorial	33000	33	1.25	15	AnAge	captivity	small	acceptable
Prionailurus_bengalensis	Mammalia	Carnivora	Felidae	Leopard cat	semiarboreal	non-cooperative	nonfossorial	5000	5	1.416666667	17	AnAge	captivity	medium	acceptable
Prionailurus_planiceps	Mammalia	Carnivora	Felidae	Flat-headed cat	terrestrial	non-cooperative	nonfossorial	6750	6.75	1.166666667	14	AnAge	captivity	small	acceptable
Prionailurus_rubiginosus	Mammalia	Carnivora	Felidae	Rusty-spotted cat	semiarboreal	non-cooperative	nonfossorial	1350	1.35	1.491666667	17.9	AnAge	captivity	medium	acceptable
Prionailurus_viverrinus	Mammalia	Carnivora	Felidae	Fishing cat	terrestrial	non-cooperative	nonfossorial	10650	10.65	1.433333333	17.2	AnAge	captivity	medium	acceptable
Procapra_gutturosa	Mammalia	Artiodactyla	Bovidae	Mongolian gazelle	terrestrial	non-cooperative	nonfossorial	30000	30	1	12	AnAge	captivity	small	acceptable
Procavia_capensis	Mammalia	Hyracoidea	Procaviidae	Rock hyrax	terrestrial	non-cooperative	nonfossorial	3600	3.6	1.233333333	14.8	AnAge	captivity	medium	acceptable
Procyon_cancrivorus	Mammalia	Carnivora	Procyonidae	Crab-eating raccoon	semiarboreal	non-cooperative	nonfossorial	6270	6.27	1.583333333	19	AnAge	captivity	small	acceptable
Procyon_lotor	Mammalia	Carnivora	Procyonidae	Common raccoon	semiarboreal	non-cooperative	nonfossorial	6000	6	1.75	21	AnAge	captivity	large	acceptable
Proechimys_semispinosus	Mammalia	Rodentia	Echimyidae	Spiny rat	semiarboreal	non-cooperative	nonfossorial	500	0.5	0.483333333	5.8	AnAge	captivity	small	acceptable
Profelis_aurata	Mammalia	Carnivora	Felidae	African golden cat	terrestrial	non-cooperative	nonfossorial	10650	10.65	1.75	21	AnAge	captivity	small	acceptable
Prolemur_simus	Mammalia	Primates	Lemuridae	Greater bamboo lemur	arboreal	non-cooperative	nonfossorial	1737.5	1.7375	1.466666667	17.6	AnAge	captivity	small	acceptable
Propithecus_diadema	Mammalia	Primates	Indriidae	Diademed sifaka	semiarboreal	non-cooperative	nonfossorial	5550	5.55	1.75	21	AnAge	wild	small	questionable
Propithecus_tattersalli	Mammalia	Primates	Indriidae	Golden-crowned sifaka	semiarboreal	non-cooperative	nonfossorial	3545	3.545	1.666666667	20	AnAge	captivity	small	questionable
Propithecus_verreauxi	Mammalia	Primates	Indriidae	Verreaux's sifaka	semiarboreal	non-cooperative	nonfossorial	5000	5	2.583333333	31	AnAge	wild	medium	acceptable
Proteles_cristata	Mammalia	Carnivora	Hyaenidae	Aardwolf	terrestrial	non-cooperative	nonfossorial	10000	10	1.666666667	20	AnAge	captivity	small	acceptable
Psammomys_obesus	Mammalia	Rodentia	Muridae	Fat sand rat	terrestrial	non-cooperative	nonfossorial	212	0.212	0.266666667	3.2	AnAge	captivity	medium	acceptable
Pseudocheirus_peregrinus	Mammalia	Diprotodontia	Pseudocheiridae	Ring-tailed possum	arboreal	non-cooperative	nonfossorial	850	0.85	0.841666667	10.1	AnAge	captivity	medium	acceptable
Pseudois_nayaur	Mammalia	Artiodactyla	Bovidae	Bharal	terrestrial	non-cooperative	nonfossorial	55000	55	1.741666667	20.9	AnAge	captivity	medium	acceptable
Pseudomys_australis	Mammalia	Rodentia	Muridae	Australian native mouse	terrestrial	non-cooperative	nonfossorial	65	0.065	0.658333333	7.9	AnAge	captivity	medium	acceptable
Pseudomys_chapmani	Mammalia	Rodentia	Muridae	Western pebble-mound mouse	terrestrial	non-cooperative	nonfossorial	12	0.012	0.566666667	6.8	AnAge	captivity	small	acceptable
Pseudomys_fumeus	Mammalia	Rodentia	Muridae	Smoky mouse	terrestrial	non-cooperative	nonfossorial	70	0.07	0.541666667	6.5	AnAge	captivity	small	acceptable
Pseudomys_laborifex	Mammalia	Rodentia	Muridae	Kimberly mouse	terrestrial	non-cooperative	nonfossorial	12	0.012	0.575	6.9	AnAge	captivity	small	acceptable
Pseudomys_shortridgei	Mammalia	Rodentia	Muridae	Heath mouse	terrestrial	non-cooperative	nonfossorial	64	0.064	0.5	6	AnAge	captivity	small	acceptable
Pteromys_volans	Mammalia	Rodentia	Sciuridae	Siberian flying squirrel	arboreal	non-cooperative	nonfossorial	130	0.13	0.95	11.4	AnAge	captivity	medium	acceptable
Pudu_puda	Mammalia	Artiodactyla	Cervidae	Southern pudu	terrestrial	non-cooperative	nonfossorial	10000	10	1.525	18.3	AnAge	captivity	medium	acceptable
Puma_concolor	Mammalia	Carnivora	Felidae	Cougar	terrestrial	non-cooperative	nonfossorial	63000	63	1.983333333	23.8	AnAge	captivity	large	acceptable
Puma_yagouaroundi	Mammalia	Carnivora	Felidae	Jaguarundi	terrestrial	non-cooperative	nonfossorial	7000	7	1.55	18.6	AnAge	captivity	small	acceptable
Pygathrix_nemaeus	Mammalia	Primates	Cercopithecidae	Douc langur	arboreal	non-cooperative	nonfossorial	9720	9.72	2.166666667	26	AnAge	captivity	medium	acceptable
Rangifer_tarandus	Mammalia	Artiodactyla	Cervidae	Reindeer	terrestrial	non-cooperative	nonfossorial	101250	101.25	1.816666667	21.8	AnAge	captivity	large	high
Raphicerus_campestris	Mammalia	Artiodactyla	Bovidae	Steenbok	terrestrial	non-cooperative	nonfossorial	13000	13	0.775	9.3	AnAge	captivity	medium	acceptable
Rattus_fuscipes	Mammalia	Rodentia	Muridae	Bush rat	terrestrial	non-cooperative	nonfossorial	130	0.13	0.441666667	5.3	AnAge	captivity	small	acceptable
Rattus_lutreolus	Mammalia	Rodentia	Muridae	Australian swamp rat	terrestrial	non-cooperative	nonfossorial	115	0.115	0.366666667	4.4	AnAge	captivity	small	acceptable
Rattus_norvegicus	Mammalia	Rodentia	Muridae	Norway rat	terrestrial	non-cooperative	nonfossorial	300	0.3	0.316666667	3.8	AnAge	captivity	large	acceptable
Ratufa_bicolor	Mammalia	Rodentia	Sciuridae	Black giant squirrel	arboreal	non-cooperative	nonfossorial	2000	2	1.583333333	19	AnAge	captivity	tiny	acceptable
Ratufa_indica	Mammalia	Rodentia	Sciuridae	Indian giant squirrel	arboreal	non-cooperative	nonfossorial	2000	2	1.666666667	20	AnAge	captivity	small	acceptable
Redunca_arundinum	Mammalia	Artiodactyla	Bovidae	Southern reedbuck	terrestrial	non-cooperative	nonfossorial	58000	58	1.4	16.8	AnAge	captivity	small	acceptable
Redunca_fulvorufula	Mammalia	Artiodactyla	Bovidae	Mountain reedbuck	terrestrial	non-cooperative	nonfossorial	30000	30	1.25	15	AnAge	captivity	small	acceptable
Reithrodon_auritus	Mammalia	Rodentia	Cricetidae	Bunny or coney rat	terrestrial	non-cooperative	nonfossorial	72.2	0.0722	0.458333333	5.5	AnAge	captivity	small	acceptable
Rhabdomys_pumilio	Mammalia	Rodentia	Muridae	Four-striped grass mouse	terrestrial	non-cooperative	nonfossorial	51	0.051	0.375	4.5	AnAge	captivity	medium	acceptable
Rhinoceros_unicornis	Mammalia	Perissodactyla	Rhinocerotidae	Indian rhinoceros	terrestrial	non-cooperative	nonfossorial	1602330	1602.33	3.625	43.5	AnAge	captivity	medium	acceptable
Rhinopithecus_roxellana	Mammalia	Primates	Cercopithecidae	Golden snub-nosed monkey	semiarboreal	non-cooperative	nonfossorial	14750	14.75	2.458333333	29.5	AnAge	captivity	small	acceptable
Rhombomys_opimus	Mammalia	Rodentia	Muridae	Great gerbil	terrestrial	non-cooperative	nonfossorial	285	0.285	0.375	4.5	AnAge	captivity	small	acceptable
Rhynchocyon_chrysopygus	Mammalia	Macroscelidea	Macroscelididae	Golden-rumped elephant shrew	terrestrial	non-cooperative	nonfossorial	540	0.54	0.916666667	11	AnAge	captivity	small	acceptable
Rucervus_duvaucelii	Mammalia	Artiodactyla	Cervidae	Barasingha	terrestrial	non-cooperative	nonfossorial	170000	170	2.041666667	24.5	AnAge	captivity	large	high
Rucervus_eldii	Mammalia	Artiodactyla	Cervidae	Eld's deer	terrestrial	non-cooperative	nonfossorial	122500	122.5	1.708333333	20.5	AnAge	captivity	large	high
Rupicapra_rupicapra	Mammalia	Artiodactyla	Bovidae	Chamois	terrestrial	non-cooperative	nonfossorial	37500	37.5	1.466666667	17.6	AnAge	captivity	medium	acceptable
Rusa_alfredi	Mammalia	Artiodactyla	Cervidae	Visayan spotted deer	terrestrial	non-cooperative	nonfossorial	46475	46.475	1.541666667	18.5	AnAge	captivity	medium	acceptable
Rusa_timorensis	Mammalia	Artiodactyla	Cervidae	Timor deer	terrestrial	non-cooperative	nonfossorial	63000	63	1.758333333	21.1	AnAge	captivity	medium	acceptable
Rusa_unicolor	Mammalia	Artiodactyla	Cervidae	Sambar	terrestrial	non-cooperative	nonfossorial	185000	185	2.2	26.4	AnAge	captivity	large	acceptable
Saccostomus_campestris	Mammalia	Rodentia	Nesomyidae	Pouched mouse	terrestrial	non-cooperative	nonfossorial	47.4	0.0474	0.375	4.5	AnAge	captivity	small	acceptable
Saguinus_bicolor	Mammalia	Primates	Callitrichidae	Brazilian bare-faced tamarin	arboreal	cooperative	nonfossorial	495.8	0.4958	1.583333333	19	AnAge	captivity	medium	acceptable
Saguinus_fuscicollis	Mammalia	Primates	Callitrichidae	Saddlebacked tamarin	arboreal	non-cooperative	nonfossorial	456.5	0.4565	2.075	24.9	AnAge	captivity	medium	acceptable
Saguinus_geoffroyi	Mammalia	Primates	Callitrichidae	Geoffroy's tamarin	arboreal	non-cooperative	nonfossorial	499.3	0.4993	1.708333333	20.5	AnAge	captivity	medium	acceptable
Saguinus_imperator	Mammalia	Primates	Callitrichidae	Emperor tamarin	arboreal	non-cooperative	nonfossorial	518.5	0.5185	1.975	23.7	AnAge	captivity	large	high
Saguinus_labiatus	Mammalia	Primates	Callitrichidae	Red-chested mustached tamarin	arboreal	non-cooperative	nonfossorial	501.3	0.5013	1.708333333	20.5	AnAge	captivity	medium	acceptable
Saguinus_leucopus	Mammalia	Primates	Callitrichidae	Silvery-brown bare-face tamarin	arboreal	non-cooperative	nonfossorial	490	0.49	1.266666667	15.2	AnAge	captivity	small	acceptable
Saguinus_midas	Mammalia	Primates	Callitrichidae	Midas tamarin	arboreal	cooperative	nonfossorial	553.8	0.5538	1.75	21	AnAge	captivity	large	high
Saguinus_mystax	Mammalia	Primates	Callitrichidae	Black-chested mustached tamarin	arboreal	cooperative	nonfossorial	543.5	0.5435	1.666666667	20	AnAge	captivity	small	acceptable
Saguinus_nigricollis	Mammalia	Primates	Callitrichidae	Black-mantled tamarin	arboreal	non-cooperative	nonfossorial	519.2	0.5192	1.683333333	20.2	AnAge	captivity	tiny	acceptable
Saguinus_oedipus	Mammalia	Primates	Callitrichidae	Cotton-top tamarin	arboreal	cooperative	nonfossorial	445.5	0.4455	2.183333333	26.2	AnAge	captivity	large	high
Saimiri_boliviensis	Mammalia	Primates	Cebidae	Bolivian squirrel monkey	arboreal	non-cooperative	nonfossorial	615	0.615	2.525	30.3	AnAge	captivity	large	acceptable
Saimiri_sciureus	Mammalia	Primates	Cebidae	South American squirrel monkey	arboreal	non-cooperative	nonfossorial	925	0.925	2.516666667	30.2	AnAge	captivity	large	high
Sarcophilus_harrisii	Mammalia	Dasyuromorphia	Dasyuridae	Tasmanian devil	terrestrial	non-cooperative	nonfossorial	6500	6.5	1.083333333	13	AnAge	captivity	medium	acceptable
Sciurus_aureogaster	Mammalia	Rodentia	Sciuridae	Red-bellied squirrel	arboreal	non-cooperative	nonfossorial	600	0.6	0.958333333	11.5	AnAge	captivity	small	acceptable
Sciurus_carolinensis	Mammalia	Rodentia	Sciuridae	Eastern gray squirrel	arboreal	non-cooperative	nonfossorial	533	0.533	1.966666667	23.6	AnAge	captivity	small	acceptable
Sciurus_granatensis	Mammalia	Rodentia	Sciuridae	Red-tailed squirrel	arboreal	non-cooperative	nonfossorial	374	0.374	0.958333333	11.5	AnAge	captivity	tiny	acceptable
Sciurus_niger	Mammalia	Rodentia	Sciuridae	Eastern fox squirrel	arboreal	non-cooperative	nonfossorial	800	0.8	1.333333333	16	AnAge	captivity	tiny	acceptable
Sciurus_variegatoides	Mammalia	Rodentia	Sciuridae	Variegated squirrel	arboreal	non-cooperative	nonfossorial	485	0.485	1.258333333	15.1	AnAge	captivity	small	acceptable
Sciurus_vulgaris	Mammalia	Rodentia	Sciuridae	Eurasian red squirrel	semiarboreal	non-cooperative	nonfossorial	600	0.6	1.233333333	14.8	AnAge	captivity	medium	acceptable
Sekeetamys_calurus	Mammalia	Rodentia	Muridae	Bushy-tailed jird	terrestrial	non-cooperative	nonfossorial	65	0.065	0.608333333	7.3	AnAge	captivity	medium	acceptable
Semnopithecus_entellus	Mammalia	Primates	Cercopithecidae	Hanuman langur	semiarboreal	non-cooperative	nonfossorial	13516.5	13.5165	2.416666667	29	AnAge	captivity	medium	acceptable
Setifer_setosus	Mammalia	Afrosoricida	Tenrecidae	Greater hedgehog tenrec	terrestrial	non-cooperative	nonfossorial	225	0.225	1.175	14.1	AnAge	captivity	medium	acceptable
Setonix_brachyurus	Mammalia	Diprotodontia	Macropodidae	Quokka	terrestrial	non-cooperative	nonfossorial	3500	3.5	1.15	13.8	AnAge	captivity	small	acceptable
Sigmodon_hispidus	Mammalia	Rodentia	Cricetidae	Hispid cotton rat	terrestrial	non-cooperative	nonfossorial	185	0.185	0.433333333	5.2	AnAge	captivity	medium	acceptable
Sminthopsis_crassicaudata	Mammalia	Dasyuromorphia	Dasyuridae	Fat-tailed dunnart	terrestrial	non-cooperative	nonfossorial	15	0.015	0.416666667	5	AnAge	captivity	small	acceptable
Sminthopsis_griseoventer	Mammalia	Dasyuromorphia	Dasyuridae	Gray-bellied dunnart	terrestrial	non-cooperative	nonfossorial	17.5	0.0175	0.3	3.6	AnAge	captivity	small	acceptable
Sminthopsis_macroura	Mammalia	Dasyuromorphia	Dasyuridae	Stripe-faced dunnart	terrestrial	non-cooperative	nonfossorial	20	0.02	0.408333333	4.9	AnAge	captivity	small	acceptable
Sminthopsis_virginiae	Mammalia	Dasyuromorphia	Dasyuridae	Red-cheeked dunnart	terrestrial	non-cooperative	nonfossorial	34	0.034	0.441666667	5.3	AnAge	captivity	tiny	acceptable
Sminthopsis_youngsoni	Mammalia	Dasyuromorphia	Dasyuridae	Lesser hairy-footed dunnart	terrestrial	non-cooperative	nonfossorial	10	0.01	0.441666667	5.3	AnAge	captivity	small	acceptable
Solenodon_paradoxus	Mammalia	Soricomorpha	Solenodontidae	Hispaniolan solenodon	terrestrial	non-cooperative	nonfossorial	1000	1	1.008333333	12.1	AnAge	captivity	small	acceptable
Sorex_araneus	Mammalia	Soricomorpha	Soricidae	Eurasian shrew	terrestrial	non-cooperative	nonfossorial	9	0.009	0.266666667	3.2	AnAge	captivity	small	acceptable
Sorex_caecutiens	Mammalia	Soricomorpha	Soricidae	Laxmann's shrew	terrestrial	non-cooperative	nonfossorial	5.4	0.0054	0.25	3	AnAge	captivity	small	acceptable
Speothos_venaticus	Mammalia	Carnivora	Canidae	Bush dog	terrestrial	non-cooperative	nonfossorial	6000	6	1.175	14.1	AnAge	captivity	medium	acceptable
Spermophilus_citellus	Mammalia	Rodentia	Sciuridae	European ground squirrel	terrestrial	non-cooperative	nonfossorial	217	0.217	0.558333333	6.7	AnAge	captivity	medium	acceptable
Spermophilus_franklinii	Mammalia	Rodentia	Sciuridae	Franklin's ground squirrel	terrestrial	non-cooperative	nonfossorial	459	0.459	0.6	7.2	AnAge	captivity	small	acceptable
Spermophilus_lateralis	Mammalia	Rodentia	Sciuridae	Golden-mantled ground squirrel	terrestrial	non-cooperative	nonfossorial	157.6	0.1576	0.866666667	10.4	AnAge	captivity	small	acceptable
Spermophilus_mohavensis	Mammalia	Rodentia	Sciuridae	Mohave ground squirrel	terrestrial	non-cooperative	nonfossorial	150	0.15	0.65	7.8	AnAge	captivity	small	acceptable
Spermophilus_pygmaeus	Mammalia	Rodentia	Sciuridae	Little ground squirrel	terrestrial	non-cooperative	nonfossorial	136	0.136	0.591666667	7.1	AnAge	captivity	small	acceptable
Spermophilus_tereticaudus	Mammalia	Rodentia	Sciuridae	Round-tailed ground squirrel	terrestrial	non-cooperative	nonfossorial	163.3	0.1633	0.741666667	8.9	AnAge	captivity	tiny	acceptable
Spermophilus_tridecemlineatus	Mammalia	Rodentia	Sciuridae	Thirteen-lined ground squirrel	terrestrial	non-cooperative	nonfossorial	172.7	0.1727	0.658333333	7.9	AnAge	captivity	small	acceptable
Spermophilus_variegatus	Mammalia	Rodentia	Sciuridae	Rock squirrel	terrestrial	non-cooperative	nonfossorial	663	0.663	0.816666667	9.8	AnAge	captivity	small	acceptable
Spilocuscus_maculatus	Mammalia	Diprotodontia	Phalangeridae	Spotted cuscus	arboreal	non-cooperative	nonfossorial	3500	3.5	1.416666667	17	AnAge	captivity	tiny	acceptable
Spilogale_putorius	Mammalia	Carnivora	Mephitidae	Eastern spotted skunk	terrestrial	non-cooperative	nonfossorial	600	0.6	0.875	10.5	AnAge	captivity	small	acceptable
Suncus_etruscus	Mammalia	Soricomorpha	Soricidae	White-toothed pygmy shrew	terrestrial	non-cooperative	nonfossorial	2.1	0.0021	0.266666667	3.2	AnAge	captivity	small	questionable
Suncus_murinus	Mammalia	Soricomorpha	Soricidae	Asian house shrew	terrestrial	non-cooperative	nonfossorial	45.9	0.0459	0.266666667	3.2	AnAge	captivity	small	acceptable
Sundasciurus_hippurus	Mammalia	Rodentia	Sciuridae	Horse-tailed squirrel	arboreal	non-cooperative	nonfossorial	312.5	0.3125	1.166666667	14	AnAge	captivity	small	acceptable
Sundasciurus_lowii	Mammalia	Rodentia	Sciuridae	Low's squirrel	semiarboreal	non-cooperative	nonfossorial	67	0.067	0.925	11.1	AnAge	captivity	small	acceptable
Sundasciurus_tenuis	Mammalia	Rodentia	Sciuridae	Slender squirrel	arboreal	non-cooperative	nonfossorial	75	0.075	0.833333333	10	AnAge	captivity	small	acceptable
Suricata_suricatta	Mammalia	Carnivora	Herpestidae	Meerkat	terrestrial	cooperative	nonfossorial	776	0.776	1.716666667	20.6	AnAge	captivity	large	high
Sus_barbatus	Mammalia	Artiodactyla	Suidae	Bearded pig	terrestrial	non-cooperative	nonfossorial	102750	102.75	1.35	16.2	AnAge	captivity	medium	acceptable
Sus_salvanius	Mammalia	Artiodactyla	Suidae	Pygmy hog	terrestrial	non-cooperative	nonfossorial	8000	8	1.166666667	14	AnAge	captivity	small	acceptable
Sus_scrofa	Mammalia	Artiodactyla	Suidae	Wild boar	terrestrial	non-cooperative	nonfossorial	130000	130	2.25	27	AnAge	captivity	large	high
Sus_verrucosus	Mammalia	Artiodactyla	Suidae	Javan pig	terrestrial	non-cooperative	nonfossorial	76000	76	1.416666667	17	AnAge	captivity	small	acceptable
Sylvicapra_grimmia	Mammalia	Artiodactyla	Bovidae	Bush duiker	terrestrial	non-cooperative	nonfossorial	18500	18.5	1.283333333	15.4	AnAge	captivity	medium	acceptable
Sylvilagus_audubonii	Mammalia	Lagomorpha	Leporidae	Audubon's cottontail rabbit	terrestrial	non-cooperative	nonfossorial	900	0.9	0.65	7.8	AnAge	captivity	small	acceptable
Sylvilagus_floridanus	Mammalia	Lagomorpha	Leporidae	Eastern cottontail	terrestrial	non-cooperative	nonfossorial	1150	1.15	0.816666667	9.8	AnAge	captivity	small	acceptable
Sylvilagus_nuttallii	Mammalia	Lagomorpha	Leporidae	Mountain cottontail	terrestrial	non-cooperative	nonfossorial	760	0.76	0.616666667	7.4	AnAge	captivity	small	acceptable
Sylvilagus_palustris	Mammalia	Lagomorpha	Leporidae	Marsh rabbit	terrestrial	non-cooperative	nonfossorial	1233	1.233	0.633333333	7.6	AnAge	captivity	small	acceptable
Sylvilagus_transitionalis	Mammalia	Lagomorpha	Leporidae	New England cottontail	terrestrial	non-cooperative	nonfossorial	902.6	0.9026	0.775	9.3	AnAge	captivity	tiny	acceptable
Symphalangus_syndactylus	Mammalia	Primates	Hylobatidae	Siamang	arboreal	non-cooperative	nonfossorial	10900	10.9	3.583333333	43	AnAge	captivity	small	acceptable
Syncerus_caffer	Mammalia	Artiodactyla	Bovidae	African buffalo	terrestrial	non-cooperative	nonfossorial	7.00E+05	700	2.733333333	32.8	AnAge	captivity	medium	acceptable
Tachyglossus_aculeatus	Mammalia	Monotremata	Tachyglossidae	Short-beaked echidna	terrestrial	non-cooperative	nonfossorial	3500	3.5	4.125	49.5	AnAge	captivity	medium	acceptable
Tamandua_mexicana	Mammalia	Pilosa	Myrmecophagidae	Northern tamandua	arboreal	non-cooperative	nonfossorial	4500	4.5	1.333333333	16	AnAge	captivity	tiny	acceptable
Tamandua_tetradactyla	Mammalia	Pilosa	Myrmecophagidae	Southern tamandua	arboreal	non-cooperative	nonfossorial	4500	4.5	1.583333333	19	AnAge	captivity	medium	acceptable
Tamias_dorsalis	Mammalia	Rodentia	Sciuridae	Cliff chipmunk	terrestrial	non-cooperative	nonfossorial	62.8	0.0628	1.05	12.6	AnAge	captivity	tiny	acceptable
Tamias_minimus	Mammalia	Rodentia	Sciuridae	Least chipmunk	terrestrial	non-cooperative	nonfossorial	44.1	0.0441	0.833333333	10	AnAge	captivity	small	acceptable
Tamias_sibiricus	Mammalia	Rodentia	Sciuridae	Siberian chipmunk	terrestrial	non-cooperative	nonfossorial	85	0.085	0.8	9.6	AnAge	captivity	medium	acceptable
Tamias_striatus	Mammalia	Rodentia	Sciuridae	Eastern chipmunk	terrestrial	non-cooperative	nonfossorial	96	0.096	0.791666667	9.5	AnAge	captivity	small	acceptable
Tamias_townsendii	Mammalia	Rodentia	Sciuridae	Townsend's chipmunk	terrestrial	non-cooperative	nonfossorial	75	0.075	0.775	9.3	AnAge	captivity	small	acceptable
Tamiasciurus_hudsonicus	Mammalia	Rodentia	Sciuridae	Red squirrel	terrestrial	non-cooperative	nonfossorial	200	0.2	0.816666667	9.8	AnAge	captivity	tiny	acceptable
Tapirus_bairdii	Mammalia	Perissodactyla	Tapiridae	Baird's tapir	terrestrial	non-cooperative	nonfossorial	3.00E+05	300	2.466666667	29.6	AnAge	captivity	medium	acceptable
Tapirus_indicus	Mammalia	Perissodactyla	Tapiridae	Malayan tapir	terrestrial	non-cooperative	nonfossorial	250000	250	3.041666667	36.5	AnAge	captivity	medium	acceptable
Tapirus_pinchaque	Mammalia	Perissodactyla	Tapiridae	Mountain tapir	terrestrial	non-cooperative	nonfossorial	148950	148.95	2.375	28.5	AnAge	captivity	small	acceptable
Tapirus_terrestris	Mammalia	Perissodactyla	Tapiridae	Brazilian tapir	terrestrial	non-cooperative	nonfossorial	250000	250	3.3	39.6	AnAge	captivity	large	high
Tarsius_bancanus	Mammalia	Primates	Tarsiidae	Western tarsier	arboreal	non-cooperative	nonfossorial	122.5	0.1225	1.358333333	16.3	AnAge	captivity	small	acceptable
Tarsius_syrichta	Mammalia	Primates	Tarsiidae	Philippine tarsier	arboreal	non-cooperative	nonfossorial	119.2	0.1192	1.333333333	16	AnAge	captivity	tiny	acceptable
Tatera_indica	Mammalia	Rodentia	Muridae	Indian gerbil	terrestrial	non-cooperative	nonfossorial	146.7	0.1467	0.583333333	7	AnAge	captivity	small	acceptable
Taurotragus_derbianus	Mammalia	Artiodactyla	Bovidae	Giant eland	terrestrial	non-cooperative	nonfossorial	680000	680	1.691666667	20.3	AnAge	captivity	medium	acceptable
Taurotragus_oryx	Mammalia	Artiodactyla	Bovidae	Eland	terrestrial	non-cooperative	nonfossorial	5.00E+05	500	2.175	26.1	AnAge	captivity	large	high
Taxidea_taxus	Mammalia	Carnivora	Mustelidae	American badger	terrestrial	non-cooperative	nonfossorial	8000	8	2.083333333	25	AnAge	captivity	small	acceptable
Tayassu_pecari	Mammalia	Artiodactyla	Tayassuidae	White-lipped peccary	terrestrial	non-cooperative	nonfossorial	22000	22	2.375	28.5	AnAge	captivity	medium	acceptable
Tenrec_ecaudatus	Mammalia	Afrosoricida	Tenrecidae	Tenrec	terrestrial	non-cooperative	nonfossorial	900	0.9	0.725	8.7	AnAge	captivity	small	acceptable
Tetracerus_quadricornis	Mammalia	Artiodactyla	Bovidae	Four-horned antelope	terrestrial	non-cooperative	nonfossorial	19000	19	1.45	17.4	AnAge	captivity	small	acceptable
Theropithecus_gelada	Mammalia	Primates	Cercopithecidae	Gelada baboon	terrestrial	non-cooperative	nonfossorial	16200	16.2	3	36	AnAge	captivity	medium	acceptable
Thryonomys_swinderianus	Mammalia	Rodentia	Thryonomyidae	Greater cane rat	terrestrial	non-cooperative	nonfossorial	6600	6.6	0.45	5.4	AnAge	captivity	tiny	acceptable
Thylogale_billardierii	Mammalia	Diprotodontia	Macropodidae	Tasmanian pademelon	terrestrial	non-cooperative	nonfossorial	5000	5	0.733333333	8.8	AnAge	captivity	tiny	acceptable
Thylogale_stigmatica	Mammalia	Diprotodontia	Macropodidae	Red-legged pademelon	terrestrial	non-cooperative	nonfossorial	4100	4.1	0.808333333	9.7	AnAge	captivity	small	acceptable
Thylogale_thetis	Mammalia	Diprotodontia	Macropodidae	Red-necked pademelon	terrestrial	non-cooperative	nonfossorial	3800	3.8	0.75	9	AnAge	captivity	small	acceptable
Tolypeutes_matacus	Mammalia	Cingulata	Dasypodidae	Southern three-banded armadillo	terrestrial	non-cooperative	nonfossorial	1500	1.5	3.066666667	36.8	AnAge	captivity	small	acceptable
Trachypithecus_auratus	Mammalia	Primates	Cercopithecidae	Javan langur	arboreal	non-cooperative	nonfossorial	9720	9.72	2.591666667	31.1	AnAge	captivity	medium	acceptable
Trachypithecus_cristatus	Mammalia	Primates	Cercopithecidae	Silvered leaf monkey	arboreal	non-cooperative	nonfossorial	6185	6.185	2.358333333	28.3	AnAge	captivity	medium	acceptable
Trachypithecus_francoisi	Mammalia	Primates	Cercopithecidae	Francois's leaf monkey	arboreal	non-cooperative	nonfossorial	7325	7.325	2.191666667	26.3	AnAge	captivity	medium	acceptable
Trachypithecus_johnii	Mammalia	Primates	Cercopithecidae	Hooded leaf monkey	arboreal	non-cooperative	nonfossorial	12000	12	2.833333333	34	AnAge	captivity	tiny	acceptable
Trachypithecus_obscurus	Mammalia	Primates	Cercopithecidae	Dusky leaf monkey	arboreal	non-cooperative	nonfossorial	7080	7.08	2.825	33.9	AnAge	captivity	medium	acceptable
Trachypithecus_phayrei	Mammalia	Primates	Cercopithecidae	Phayre's leaf monkey	arboreal	non-cooperative	nonfossorial	8400	8.4	2.358333333	28.3	AnAge	captivity	tiny	acceptable
Trachypithecus_pileatus	Mammalia	Primates	Cercopithecidae	Capped leaf monkey	arboreal	non-cooperative	nonfossorial	11450	11.45	2.1	25.2	AnAge	captivity	small	acceptable
Trachypithecus_vetulus	Mammalia	Primates	Cercopithecidae	Purple-faced leaf monkey	arboreal	non-cooperative	nonfossorial	7081.8	7.0818	2.175	26.1	AnAge	captivity	small	acceptable
Tragelaphus_angasii	Mammalia	Artiodactyla	Bovidae	Nyala	terrestrial	non-cooperative	nonfossorial	120000	120	1.541666667	18.5	AnAge	captivity	medium	acceptable
Tragelaphus_eurycerus	Mammalia	Artiodactyla	Bovidae	Bongo	terrestrial	non-cooperative	nonfossorial	307500	307.5	1.825	21.9	AnAge	captivity	large	high
Tragelaphus_imberbis	Mammalia	Artiodactyla	Bovidae	Lesser kudu	terrestrial	non-cooperative	nonfossorial	82500	82.5	1.65	19.8	AnAge	captivity	medium	acceptable
Tragelaphus_scriptus	Mammalia	Artiodactyla	Bovidae	Bushbuck	terrestrial	non-cooperative	nonfossorial	60000	60	1.275	15.3	AnAge	captivity	medium	acceptable
Tragelaphus_spekii	Mammalia	Artiodactyla	Bovidae	Sitatunga	terrestrial	non-cooperative	nonfossorial	87500	87.5	1.883333333	22.6	AnAge	captivity	large	high
Tragelaphus_strepsiceros	Mammalia	Artiodactyla	Bovidae	Greater kudu	terrestrial	non-cooperative	nonfossorial	217500	217.5	1.958333333	23.5	AnAge	captivity	large	high
Tragulus_javanicus	Mammalia	Artiodactyla	Tragulidae	Lesser mouse-deer	terrestrial	non-cooperative	nonfossorial	2850	2.85	1.166666667	14	AnAge	captivity	medium	acceptable
Tragulus_napu	Mammalia	Artiodactyla	Tragulidae	Greater mouse-deer	terrestrial	non-cooperative	nonfossorial	6500	6.5	1.391666667	16.7	AnAge	captivity	medium	acceptable
Tremarctos_ornatus	Mammalia	Carnivora	Ursidae	Spectacled bear	semiarboreal	non-cooperative	nonfossorial	109250	109.25	3.25	39	AnAge	captivity	medium	acceptable
Trichosurus_vulpecula	Mammalia	Diprotodontia	Phalangeridae	Brush-tailed possum	arboreal	non-cooperative	nonfossorial	2395	2.395	1.325	15.9	AnAge	captivity	medium	acceptable
Tupaia_belangeri	Mammalia	Scandentia	Tupaiidae	Northern tree shrew	semiarboreal	non-cooperative	nonfossorial	200	0.2	0.925	11.1	AnAge	captivity	medium	acceptable
Tupaia_glis	Mammalia	Scandentia	Tupaiidae	Common tree shrew	terrestrial	non-cooperative	nonfossorial	200	0.2	1.033333333	12.4	AnAge	captivity	medium	acceptable
Tupaia_minor	Mammalia	Scandentia	Tupaiidae	Pygmy tree shrew	semiarboreal	non-cooperative	nonfossorial	58.6	0.0586	1.016666667	12.2	AnAge	captivity	tiny	acceptable
Tupaia_tana	Mammalia	Scandentia	Tupaiidae	Large tree shrew	terrestrial	non-cooperative	nonfossorial	197.8	0.1978	0.966666667	11.6	AnAge	captivity	tiny	acceptable
Tylomys_nudicaudus	Mammalia	Rodentia	Cricetidae	Peters's climbing rat	semiarboreal	non-cooperative	nonfossorial	280	0.28	0.45	5.4	AnAge	captivity	small	acceptable
Uncia_uncia	Mammalia	Carnivora	Felidae	Snow leopard	terrestrial	non-cooperative	nonfossorial	50000	50	1.766666667	21.2	AnAge	captivity	large	high
Urocyon_cinereoargenteus	Mammalia	Carnivora	Canidae	Gray fox	terrestrial	non-cooperative	nonfossorial	4750	4.75	1.35	16.2	AnAge	captivity	medium	acceptable
Ursus_americanus	Mammalia	Carnivora	Ursidae	American black bear	terrestrial	non-cooperative	nonfossorial	154250	154.25	2.833333333	34	AnAge	captivity	large	acceptable
Ursus_arctos	Mammalia	Carnivora	Ursidae	Brown bear	terrestrial	non-cooperative	nonfossorial	277500	277.5	3.333333333	40	AnAge	captivity	large	acceptable
Ursus_maritimus	Mammalia	Carnivora	Ursidae	Polar bear	terrestrial	non-cooperative	nonfossorial	475000	475	3.65	43.8	AnAge	captivity	medium	acceptable
Ursus_thibetanus	Mammalia	Carnivora	Ursidae	Asiatic black bear	semiarboreal	non-cooperative	nonfossorial	103750	103.75	3.266666667	39.2	AnAge	captivity	medium	acceptable
Varecia_rubra	Mammalia	Primates	Lemuridae	Red ruffed lemur	arboreal	non-cooperative	nonfossorial	3601.3	3.6013	3.125	37.5	AnAge	captivity	small	acceptable
Varecia_variegata	Mammalia	Primates	Lemuridae	Ruffed lemur	arboreal	non-cooperative	nonfossorial	3482.3	3.4823	3.283333333	39.4	AnAge	captivity	large	high
Vicugna_vicugna	Mammalia	Artiodactyla	Camelidae	Vicugna	terrestrial	non-cooperative	nonfossorial	50000	50	2.633333333	31.6	AnAge	captivity	medium	acceptable
Viverra_civettina	Mammalia	Carnivora	Viverridae	Malabar civet	semiarboreal	non-cooperative	nonfossorial	12061	12.061	1.283333333	15.4	AnAge	captivity	tiny	questionable
Viverra_tangalunga	Mammalia	Carnivora	Viverridae	Malayan civet	semiarboreal	non-cooperative	nonfossorial	7350	7.35	1.25	15	AnAge	captivity	small	questionable
Viverra_zibetha	Mammalia	Carnivora	Viverridae	Large indian civet	semiarboreal	non-cooperative	nonfossorial	10000	10	1.808333333	21.7	AnAge	captivity	small	acceptable
Vombatus_ursinus	Mammalia	Diprotodontia	Vombatidae	Coarse-haired wombat	terrestrial	non-cooperative	nonfossorial	25500	25.5	2.5	30	AnAge	captivity	small	acceptable
Vormela_peregusna	Mammalia	Carnivora	Mustelidae	Marbled polecat	terrestrial	non-cooperative	nonfossorial	542.5	0.5425	0.733333333	8.8	AnAge	captivity	small	acceptable
Vulpes_corsac	Mammalia	Carnivora	Canidae	Corsac fox	terrestrial	non-cooperative	nonfossorial	2700	2.7	1.083333333	13	AnAge	captivity	medium	acceptable
Vulpes_lagopus	Mammalia	Carnivora	Canidae	Arctic fox	terrestrial	cooperative	nonfossorial	5200	5.2	1.358333333	16.3	AnAge	captivity	medium	acceptable
Vulpes_macrotis	Mammalia	Carnivora	Canidae	Kit fox	terrestrial	non-cooperative	nonfossorial	2500	2.5	1.316666667	15.8	AnAge	captivity	small	acceptable
Vulpes_pallida	Mammalia	Carnivora	Canidae	Pale fox	terrestrial	non-cooperative	nonfossorial	2800	2.8	1.333333333	16	AnAge	captivity	small	acceptable
Vulpes_rueppellii	Mammalia	Carnivora	Canidae	Ruppell's sand fox	terrestrial	non-cooperative	nonfossorial	3200	3.2	1.191666667	14.3	AnAge	captivity	medium	acceptable
Vulpes_velox	Mammalia	Carnivora	Canidae	Swift fox	terrestrial	non-cooperative	nonfossorial	2400	2.4	1.325	15.9	AnAge	captivity	medium	acceptable
Vulpes_vulpes	Mammalia	Carnivora	Canidae	Red fox	terrestrial	non-cooperative	nonfossorial	4131.7	4.1317	1.775	21.3	AnAge	captivity	medium	acceptable
Vulpes_zerda	Mammalia	Carnivora	Canidae	Fennec	terrestrial	non-cooperative	nonfossorial	1250	1.25	1.358333333	16.3	AnAge	captivity	medium	acceptable
Wallabia_bicolor	Mammalia	Diprotodontia	Macropodidae	Swamp wallaby	terrestrial	non-cooperative	nonfossorial	14625	14.625	1.4	16.8	AnAge	captivity	medium	acceptable
Xerus_erythropus	Mammalia	Rodentia	Sciuridae	Striped ground squirrel	terrestrial	non-cooperative	nonfossorial	600	0.6	0.858333333	10.3	AnAge	captivity	small	acceptable
Xerus_inauris	Mammalia	Rodentia	Sciuridae	South African ground squirrel	terrestrial	non-cooperative	nonfossorial	588	0.588	0.958333333	11.5	AnAge	captivity	small	acceptable
Zaedyus_pichiy	Mammalia	Cingulata	Dasypodidae	Pichi	terrestrial	non-cooperative	nonfossorial	1500	1.5	1.041666667	12.5	AnAge	captivity	small	acceptable
Zapus_hudsonius	Mammalia	Rodentia	Dipodidae	Meadow jumping mouse	terrestrial	non-cooperative	nonfossorial	18	0.018	0.466666667	5.6	AnAge	captivity	small	acceptable
Zyzomys_palatilis	Mammalia	Rodentia	Muridae	Carpentarian rock rat	terrestrial	non-cooperative	nonfossorial	123	0.123	0.516666667	6.2	AnAge	captivity	small	acceptable
Zyzomys_pedunculatus	Mammalia	Rodentia	Muridae	Central rock rat	terrestrial	non-cooperative	nonfossorial	100	0.1	0.625	7.5	AnAge	captivity	small	acceptable
